# Supplementary material for: Borane-functionalized heteroscorpionate copper complexes as catalysts for azide–alkyne cycloaddition
Source: Dalton Trans. 2025 Aug 13;54(36):13472–82. doi: 10.1039/d5dt01595b (PMC12394796; doi:10.1039/d5dt01595b)
Supplement: DT-054-D5DT01595B-s003 [file DT-054-D5DT01595B-s003.cif]

# Supplementary Information (SI) for Dalton Transactions.
# This journal is © The Royal Society of Chemistry 2025

####################################################################### 
# 
# This file contains crystal structure data downloaded from the 
# Cambridge Structural Database (CSD) hosted by the Cambridge 
# Crystallographic Data Centre (CCDC).
# 
# Full information about CCDC data access policies and citation 
# guidelines are available at http://www.ccdc.cam.ac.uk/access/V1 
# 
# Audit and citation data items may have been added by the CCDC. 
# Please retain this information to preserve the provenance of 
# this file and to allow appropriate attribution of the data. 
# 
#######################################################################

data_1a
_database_code_depnum_ccdc_archive 'CCDC 2468989'
loop_
_audit_author_name
_audit_author_address
'Tiago Cruz'
;Centro de Quimica Estrutural, Departamento de Engenharia Quimica, Instituto Superior Tecnico
Portugal
;
_audit_update_record             
;
2025-08-12 deposited with the CCDC.	2025-08-13 downloaded from the CCDC.
;

_audit_creation_method           SHELXL-2019/3
_shelx_SHELXL_version_number     2019/3
_chemical_name_systematic        ?
_chemical_name_common            ?
_chemical_formula_moiety         'C14 H20 Cl Cu N4'
_chemical_formula_sum            'C14 H20 Cl Cu N4'
_chemical_melting_point          ?

_exptl_crystal_description       prism
_exptl_crystal_colour            white
_diffrn_ambient_temperature      150
_chemical_formula_weight         343.33

loop_
_atom_type_symbol
_atom_type_description
_atom_type_scat_dispersion_real
_atom_type_scat_dispersion_imag
_atom_type_scat_source
C C 0.0033 0.0016 'International Tables Vol C Tables 4.2.6.8 and 6.1.1.4'
H H 0.0000 0.0000 'International Tables Vol C Tables 4.2.6.8 and 6.1.1.4'
N N 0.0061 0.0033 'International Tables Vol C Tables 4.2.6.8 and 6.1.1.4'
Cl Cl 0.1484 0.1585 'International Tables Vol C Tables 4.2.6.8 and 6.1.1.4'
Cu Cu 0.3201 1.2651 'International Tables Vol C Tables 4.2.6.8 and 6.1.1.4'

_space_group_crystal_system      monoclinic
_space_group_IT_number           9
_space_group_name_H-M_alt        'C c'
_space_group_name_Hall           'C -2yc'
_chemical_absolute_configuration ?

loop_
_space_group_symop_operation_xyz
'x, y, z'
'x, -y, z+1/2'
'x+1/2, y+1/2, z'
'x+1/2, -y+1/2, z+1/2'

_shelx_space_group_comment       
;
The symmetry employed for this shelxl refinement is uniquely defined
by the following loop, which should always be used as a source of
symmetry information in preference to the above space-group names.
They are only intended as comments.
;

_cell_length_a                   9.393(3)
_cell_length_b                   25.453(9)
_cell_length_c                   7.699(2)
_cell_angle_alpha                90
_cell_angle_beta                 119.745(8)
_cell_angle_gamma                90
_cell_volume                     1598.2(9)
_cell_formula_units_Z            4
_cell_measurement_temperature    150
_cell_measurement_reflns_used    1362
_cell_measurement_theta_min      2.62
_cell_measurement_theta_max      23.14
_exptl_crystal_density_meas      ?
_exptl_crystal_density_method    ?
_exptl_crystal_density_diffrn    1.427
_exptl_crystal_F_000             712
_exptl_transmission_factor_min   ?
_exptl_transmission_factor_max   ?
_exptl_crystal_size_max          0.400
_exptl_crystal_size_mid          0.100
_exptl_crystal_size_min          0.040
_exptl_absorpt_coefficient_mu    1.529
_shelx_estimated_absorpt_T_min   0.580
_shelx_estimated_absorpt_T_max   0.941
_exptl_absorpt_correction_type   multi-scan
_exptl_absorpt_correction_T_min  0.580
_exptl_absorpt_correction_T_max  0.941
_exptl_absorpt_process_details   'SADABS (Sheldrick, 1996)'
_exptl_absorpt_special_details   ?
_diffrn_radiation_probe          ?
_diffrn_radiation_type           MoK\a
_diffrn_radiation_wavelength     0.71073
_diffrn_source                   ?
_diffrn_measurement_device_type  'Bruker APEX-II CCD'
_diffrn_measurement_method       '\f and \w scans'
_diffrn_detector_area_resol_mean ?
_diffrn_reflns_number            4537
_diffrn_reflns_av_unetI/netI     0.0815
_diffrn_reflns_av_R_equivalents  0.0340
_diffrn_reflns_limit_h_min       -11
_diffrn_reflns_limit_h_max       9
_diffrn_reflns_limit_k_min       -31
_diffrn_reflns_limit_k_max       27
_diffrn_reflns_limit_l_min       -9
_diffrn_reflns_limit_l_max       8
_diffrn_reflns_theta_min         2.622
_diffrn_reflns_theta_max         26.444
_diffrn_reflns_theta_full        26.444
_diffrn_measured_fraction_theta_max 0.990
_diffrn_measured_fraction_theta_full 0.990
_diffrn_reflns_Laue_measured_fraction_max 0.990
_diffrn_reflns_Laue_measured_fraction_full 0.990
_diffrn_reflns_point_group_measured_fraction_max 0.840
_diffrn_reflns_point_group_measured_fraction_full 0.840
_reflns_number_total             2764
_reflns_number_gt                2207
_reflns_threshold_expression     'I > 2\s(I)'
_reflns_Friedel_coverage         0.689
_reflns_Friedel_fraction_max     0.689
_reflns_Friedel_fraction_full    0.689

_reflns_special_details          
;
 Reflections were merged by SHELXL according to the crystal
 class for the calculation of statistics and refinement.
 
 _reflns_Friedel_fraction is defined as the number of unique
 Friedel pairs measured divided by the number that would be
 possible theoretically, ignoring centric projections and
 systematic absences. Completness statistics refer to single and
 composite reflections containing twin component 1 only.
;

_computing_data_collection       'Bruker APEX2'
_computing_cell_refinement       'Bruker SAINT'
_computing_data_reduction        'Bruker SAINT'
_computing_structure_solution    'SHELXL-2019/2 (Sheldrick, 2019)'
_computing_structure_refinement  'SHELXL-2019/2 (Sheldrick, 2019)'
_computing_molecular_graphics    enCIFer
_computing_publication_material  Mercury
_refine_special_details          
;
 Refined as a 2-component inversion twin.
;
_refine_ls_structure_factor_coef Fsqd
_refine_ls_matrix_type           full
_refine_ls_weighting_scheme      calc
_refine_ls_weighting_details     'w=1/[\s^2^(Fo^2^)] where P=(Fo^2^+2Fc^2^)/3'
_atom_sites_solution_primary     ?
_atom_sites_solution_secondary   ?
_atom_sites_solution_hydrogens   geom
_refine_ls_hydrogen_treatment    constr
_refine_ls_extinction_method     none
_refine_ls_extinction_coef       .
_refine_ls_abs_structure_details 
;
 Refined as an inversion twin.
;
_refine_ls_abs_structure_Flack   0.039(18)
_refine_ls_number_reflns         2764
_refine_ls_number_parameters     186
_refine_ls_number_restraints     2
_refine_ls_R_factor_all          0.0512
_refine_ls_R_factor_gt           0.0352
_refine_ls_wR_factor_ref         0.0575
_refine_ls_wR_factor_gt          0.0541
_refine_ls_goodness_of_fit_ref   0.889
_refine_ls_restrained_S_all      0.889
_refine_ls_shift/su_max          0.000
_refine_ls_shift/su_mean         0.000

loop_
_atom_site_label
_atom_site_type_symbol
_atom_site_fract_x
_atom_site_fract_y
_atom_site_fract_z
_atom_site_U_iso_or_equiv
_atom_site_adp_type
_atom_site_occupancy
_atom_site_site_symmetry_order
_atom_site_calc_flag
_atom_site_refinement_flags_posn
_atom_site_refinement_flags_adp
_atom_site_refinement_flags_occupancy
_atom_site_disorder_assembly
_atom_site_disorder_group
Cu1 Cu 0.30930(7) 0.60059(3) 0.38628(8) 0.02846(18) Uani 1 1 d . . . . .
Cl1 Cl 0.05002(15) 0.61744(6) 0.22745(18) 0.0342(4) Uani 1 1 d . . . . .
N4 N 0.6199(4) 0.55156(16) 0.6904(5) 0.0207(10) Uani 1 1 d . . . . .
N1 N 0.4997(4) 0.64263(16) 0.4031(5) 0.0217(10) Uani 1 1 d . . . . .
N3 N 0.4561(4) 0.54273(16) 0.5610(6) 0.0242(11) Uani 1 1 d . . . . .
C14 C 0.5826(8) 0.7349(3) 0.7874(9) 0.0524(18) Uani 1 1 d . . . . .
H14A H 0.470441 0.731516 0.701125 0.063 Uiso 1 1 calc R U . . .
H14B H 0.630906 0.767997 0.816535 0.063 Uiso 1 1 calc R U . . .
N2 N 0.6578(4) 0.63076(17) 0.5484(5) 0.0199(10) Uani 1 1 d . . . . .
C7 C 0.5880(5) 0.4661(2) 0.6812(7) 0.0229(12) Uani 1 1 d . . . . .
H7 H 0.607056 0.430241 0.703771 0.027 Uiso 1 1 calc R U . . .
C9 C 0.8813(6) 0.5026(2) 0.9143(7) 0.0289(15) Uani 1 1 d . . . . .
H9A H 0.940958 0.523775 0.868927 0.043 Uiso 1 1 calc R U . . .
H9B H 0.917175 0.466768 0.927386 0.043 Uiso 1 1 calc R U . . .
H9C H 0.900784 0.515274 1.041739 0.043 Uiso 1 1 calc R U . . .
C6 C 0.4372(6) 0.4908(2) 0.5538(7) 0.0230(12) Uani 1 1 d . . . . .
C1 C 0.5178(6) 0.6724(2) 0.2730(7) 0.0234(13) Uani 1 1 d . . . . .
C13 C 0.6727(7) 0.6930(2) 0.8680(7) 0.0289(14) Uani 1 1 d . . . . .
H13 H 0.784402 0.697956 0.953536 0.035 Uiso 1 1 calc R U . . .
C12 C 0.6092(6) 0.6379(2) 0.8327(7) 0.0253(13) Uani 1 1 d . . . . .
H12A H 0.490799 0.638347 0.749711 0.030 Uiso 1 1 calc R U . . .
H12B H 0.636046 0.621829 0.959637 0.030 Uiso 1 1 calc R U . . .
C5 C 0.3669(6) 0.6923(2) 0.0864(7) 0.0359(15) Uani 1 1 d . . . . .
H5A H 0.352642 0.672622 -0.027645 0.054 Uiso 1 1 calc R U . . .
H5B H 0.380550 0.728797 0.067335 0.054 Uiso 1 1 calc R U . . .
H5C H 0.272073 0.687876 0.101442 0.054 Uiso 1 1 calc R U . . .
C2 C 0.6846(7) 0.6801(2) 0.3326(7) 0.0247(13) Uani 1 1 d . . . . .
H2 H 0.727485 0.699132 0.265942 0.030 Uiso 1 1 calc R U . . .
C4 C 0.9517(5) 0.6490(2) 0.6471(7) 0.0331(15) Uani 1 1 d . . . . .
H4A H 0.982914 0.668543 0.767414 0.050 Uiso 1 1 calc R U . . .
H4B H 1.007154 0.663036 0.580914 0.050 Uiso 1 1 calc R U . . .
H4C H 0.981428 0.612797 0.679941 0.050 Uiso 1 1 calc R U . . .
C11 C 0.6822(5) 0.60515(19) 0.7310(6) 0.0205(12) Uani 1 1 d . . . . .
H11 H 0.800729 0.603154 0.822813 0.025 Uiso 1 1 calc R U . . .
C3 C 0.7709(5) 0.6532(2) 0.5120(7) 0.0227(12) Uani 1 1 d . . . . .
C10 C 0.2748(6) 0.4657(2) 0.4205(8) 0.0373(16) Uani 1 1 d . . . . .
H10A H 0.193576 0.492440 0.353650 0.056 Uiso 1 1 calc R U . . .
H10B H 0.244118 0.444260 0.499242 0.056 Uiso 1 1 calc R U . . .
H10C H 0.282572 0.444202 0.323015 0.056 Uiso 1 1 calc R U . . .
C8 C 0.7005(6) 0.5057(2) 0.7650(7) 0.0215(13) Uani 1 1 d . . . . .

loop_
_atom_site_aniso_label
_atom_site_aniso_U_11
_atom_site_aniso_U_22
_atom_site_aniso_U_33
_atom_site_aniso_U_23
_atom_site_aniso_U_13
_atom_site_aniso_U_12
Cu1 0.0187(3) 0.0341(4) 0.0253(3) -0.0013(4) 0.0054(2) 0.0036(4)
Cl1 0.0192(7) 0.0313(10) 0.0382(8) -0.0014(7) 0.0037(6) 0.0016(6)
N4 0.017(2) 0.016(3) 0.024(2) 0.0046(19) 0.0070(18) -0.0001(19)
N1 0.020(2) 0.016(3) 0.020(2) 0.0039(19) 0.0028(18) 0.0052(18)
N3 0.014(2) 0.025(3) 0.025(2) 0.000(2) 0.0028(17) -0.0034(19)
C14 0.075(5) 0.035(5) 0.051(4) 0.002(3) 0.035(3) 0.005(4)
N2 0.012(2) 0.027(3) 0.016(2) 0.0020(19) 0.0029(17) 0.0005(19)
C7 0.028(3) 0.016(3) 0.027(3) 0.004(2) 0.015(2) 0.001(2)
C9 0.027(3) 0.025(4) 0.022(3) 0.003(3) 0.003(2) 0.009(3)
C6 0.019(3) 0.021(3) 0.027(3) 0.004(2) 0.011(2) -0.003(2)
C1 0.028(3) 0.020(3) 0.019(3) -0.002(2) 0.009(2) -0.002(2)
C13 0.036(3) 0.024(4) 0.025(3) -0.005(3) 0.015(2) -0.002(3)
C12 0.028(3) 0.029(4) 0.016(3) 0.001(2) 0.009(2) 0.003(3)
C5 0.034(3) 0.033(4) 0.031(3) 0.009(3) 0.008(3) 0.000(3)
C2 0.025(3) 0.026(4) 0.024(3) 0.002(2) 0.012(2) -0.005(3)
C4 0.018(3) 0.043(4) 0.030(3) -0.001(3) 0.006(2) -0.003(3)
C11 0.018(3) 0.020(3) 0.017(2) -0.001(2) 0.003(2) 0.000(2)
C3 0.023(3) 0.021(3) 0.023(3) -0.002(2) 0.011(2) -0.004(2)
C10 0.028(4) 0.038(4) 0.039(3) 0.000(3) 0.012(2) -0.009(3)
C8 0.025(3) 0.024(4) 0.014(3) 0.003(3) 0.009(2) 0.000(3)

_geom_special_details            
;
 All esds (except the esd in the dihedral angle between two l.s. planes)
 are estimated using the full covariance matrix.  The cell esds are taken
 into account individually in the estimation of esds in distances, angles
 and torsion angles; correlations between esds in cell parameters are only
 used when they are defined by crystal symmetry.  An approximate (isotropic)
 treatment of cell esds is used for estimating esds involving l.s. planes.
;

loop_
_geom_bond_atom_site_label_1
_geom_bond_atom_site_label_2
_geom_bond_distance
_geom_bond_site_symmetry_2
_geom_bond_publ_flag
Cu1 N3 2.010(4) . ?
Cu1 N1 2.032(4) . ?
Cu1 Cl1 2.1577(15) . ?
N4 C8 1.355(6) . ?
N4 N3 1.375(5) . ?
N4 C11 1.456(6) . ?
N1 C1 1.333(6) . ?
N1 N2 1.378(5) . ?
N3 C6 1.331(6) . ?
C14 C13 1.309(7) . ?
C14 H14A 0.9300 . ?
C14 H14B 0.9300 . ?
N2 C3 1.352(6) . ?
N2 C11 1.460(6) . ?
C7 C8 1.368(7) . ?
C7 C6 1.409(6) . ?
C7 H7 0.9300 . ?
C9 C8 1.508(6) . ?
C9 H9A 0.9600 . ?
C9 H9B 0.9600 . ?
C9 H9C 0.9600 . ?
C6 C10 1.495(6) . ?
C1 C2 1.411(7) . ?
C1 C5 1.519(6) . ?
C13 C12 1.497(7) . ?
C13 H13 0.9300 . ?
C12 C11 1.520(7) . ?
C12 H12A 0.9700 . ?
C12 H12B 0.9700 . ?
C5 H5A 0.9600 . ?
C5 H5B 0.9600 . ?
C5 H5C 0.9600 . ?
C2 C3 1.387(7) . ?
C2 H2 0.9300 . ?
C4 C3 1.492(6) . ?
C4 H4A 0.9600 . ?
C4 H4B 0.9600 . ?
C4 H4C 0.9600 . ?
C11 H11 0.9800 . ?
C10 H10A 0.9600 . ?
C10 H10B 0.9600 . ?
C10 H10C 0.9600 . ?

loop_
_geom_angle_atom_site_label_1
_geom_angle_atom_site_label_2
_geom_angle_atom_site_label_3
_geom_angle
_geom_angle_site_symmetry_1
_geom_angle_site_symmetry_3
_geom_angle_publ_flag
N3 Cu1 N1 93.06(16) . . ?
N3 Cu1 Cl1 137.02(12) . . ?
N1 Cu1 Cl1 129.91(12) . . ?
C8 N4 N3 110.8(4) . . ?
C8 N4 C11 129.5(4) . . ?
N3 N4 C11 119.7(4) . . ?
C1 N1 N2 104.3(4) . . ?
C1 N1 Cu1 133.5(3) . . ?
N2 N1 Cu1 119.7(3) . . ?
C6 N3 N4 105.7(4) . . ?
C6 N3 Cu1 131.8(3) . . ?
N4 N3 Cu1 121.0(3) . . ?
C13 C14 H14A 120.0 . . ?
C13 C14 H14B 120.0 . . ?
H14A C14 H14B 120.0 . . ?
C3 N2 N1 112.4(4) . . ?
C3 N2 C11 128.5(4) . . ?
N1 N2 C11 118.1(4) . . ?
C8 C7 C6 105.9(5) . . ?
C8 C7 H7 127.0 . . ?
C6 C7 H7 127.0 . . ?
C8 C9 H9A 109.5 . . ?
C8 C9 H9B 109.5 . . ?
H9A C9 H9B 109.5 . . ?
C8 C9 H9C 109.5 . . ?
H9A C9 H9C 109.5 . . ?
H9B C9 H9C 109.5 . . ?
N3 C6 C7 110.3(4) . . ?
N3 C6 C10 121.5(4) . . ?
C7 C6 C10 128.1(5) . . ?
N1 C1 C2 111.7(4) . . ?
N1 C1 C5 119.5(5) . . ?
C2 C1 C5 128.8(5) . . ?
C14 C13 C12 124.9(5) . . ?
C14 C13 H13 117.6 . . ?
C12 C13 H13 117.6 . . ?
C13 C12 C11 111.5(4) . . ?
C13 C12 H12A 109.3 . . ?
C11 C12 H12A 109.3 . . ?
C13 C12 H12B 109.3 . . ?
C11 C12 H12B 109.3 . . ?
H12A C12 H12B 108.0 . . ?
C1 C5 H5A 109.5 . . ?
C1 C5 H5B 109.5 . . ?
H5A C5 H5B 109.5 . . ?
C1 C5 H5C 109.5 . . ?
H5A C5 H5C 109.5 . . ?
H5B C5 H5C 109.5 . . ?
C3 C2 C1 105.2(5) . . ?
C3 C2 H2 127.4 . . ?
C1 C2 H2 127.4 . . ?
C3 C4 H4A 109.5 . . ?
C3 C4 H4B 109.5 . . ?
H4A C4 H4B 109.5 . . ?
C3 C4 H4C 109.5 . . ?
H4A C4 H4C 109.5 . . ?
H4B C4 H4C 109.5 . . ?
N4 C11 N2 110.9(4) . . ?
N4 C11 C12 112.8(4) . . ?
N2 C11 C12 110.8(4) . . ?
N4 C11 H11 107.3 . . ?
N2 C11 H11 107.3 . . ?
C12 C11 H11 107.3 . . ?
N2 C3 C2 106.5(4) . . ?
N2 C3 C4 124.4(4) . . ?
C2 C3 C4 129.1(5) . . ?
C6 C10 H10A 109.5 . . ?
C6 C10 H10B 109.5 . . ?
H10A C10 H10B 109.5 . . ?
C6 C10 H10C 109.5 . . ?
H10A C10 H10C 109.5 . . ?
H10B C10 H10C 109.5 . . ?
N4 C8 C7 107.2(4) . . ?
N4 C8 C9 123.3(5) . . ?
C7 C8 C9 129.5(5) . . ?

_refine_diff_density_max         0.278
_refine_diff_density_min         -0.304
_refine_diff_density_rms         0.064

_shelx_res_file                  
;
TITL TFC747_a.res in Cc
    shelx.res
    created by SHELXL-2019/3 at 10:20:30 on 23-Jul-2025
CELL  0.71073   9.3934  25.4526   7.6990   90.000  119.745   90.000
ZERR     4.00   0.0033   0.0088   0.0022    0.000    0.008    0.000
LATT  -7
SYMM    X, - Y, 1/2 + Z
SFAC  C    H    N    CL   CU
UNIT  56 80 16 4 4
MERG   2
TWIN
SIZE     0.040   0.100   0.400
ACTA   400.00
BOND   $H
L.S.  10
TEMP    23.00
WGHT    0.000000
BASF   0.03905
FVAR       0.11281
CU1   5    0.309301    0.600593    0.386280    11.00000    0.01865    0.03412 =
         0.02535   -0.00126    0.00541    0.00362
CL1   4    0.050021    0.617437    0.227450    11.00000    0.01923    0.03128 =
         0.03815   -0.00142    0.00371    0.00159
N4    3    0.619930    0.551556    0.690419    11.00000    0.01697    0.01639 =
         0.02444    0.00457    0.00701   -0.00010
N1    3    0.499660    0.642626    0.403063    11.00000    0.01960    0.01597 =
         0.02017    0.00386    0.00276    0.00524
N3    3    0.456095    0.542728    0.561012    11.00000    0.01385    0.02487 =
         0.02489   -0.00005    0.00282   -0.00345
C14   1    0.582649    0.734892    0.787438    11.00000    0.07526    0.03488 =
         0.05140    0.00238    0.03467    0.00454
AFIX  93
H14A  2    0.470441    0.731516    0.701125    11.00000   -1.20000
H14B  2    0.630906    0.767997    0.816535    11.00000   -1.20000
AFIX   0
N2    3    0.657757    0.630758    0.548392    11.00000    0.01170    0.02661 =
         0.01602    0.00197    0.00286    0.00051
C7    1    0.587960    0.466110    0.681235    11.00000    0.02764    0.01632 =
         0.02662    0.00420    0.01487    0.00140
AFIX  43
H7    2    0.607056    0.430241    0.703771    11.00000   -1.20000
AFIX   0
C9    1    0.881280    0.502592    0.914333    11.00000    0.02663    0.02512 =
         0.02234    0.00287    0.00259    0.00869
AFIX 137
H9A   2    0.940958    0.523775    0.868927    11.00000   -1.50000
H9B   2    0.917175    0.466768    0.927386    11.00000   -1.50000
H9C   2    0.900784    0.515274    1.041739    11.00000   -1.50000
AFIX   0
C6    1    0.437191    0.490819    0.553816    11.00000    0.01916    0.02113 =
         0.02748    0.00374    0.01054   -0.00320
C1    1    0.517783    0.672441    0.272995    11.00000    0.02812    0.02016 =
         0.01889   -0.00169    0.00933   -0.00197
C13   1    0.672683    0.693036    0.867993    11.00000    0.03634    0.02445 =
         0.02528   -0.00465    0.01482   -0.00199
AFIX  43
H13   2    0.784402    0.697956    0.953536    11.00000   -1.20000
AFIX   0
C12   1    0.609246    0.637862    0.832698    11.00000    0.02842    0.02871 =
         0.01618    0.00072    0.00917    0.00275
AFIX  23
H12A  2    0.490799    0.638347    0.749711    11.00000   -1.20000
H12B  2    0.636046    0.621829    0.959637    11.00000   -1.20000
AFIX   0
C5    1    0.366879    0.692257    0.086362    11.00000    0.03384    0.03263 =
         0.03100    0.00928    0.00824   -0.00030
AFIX 137
H5A   2    0.352642    0.672622   -0.027645    11.00000   -1.50000
H5B   2    0.380550    0.728797    0.067335    11.00000   -1.50000
H5C   2    0.272073    0.687876    0.101442    11.00000   -1.50000
AFIX   0
C2    1    0.684614    0.680108    0.332584    11.00000    0.02536    0.02568 =
         0.02355    0.00200    0.01247   -0.00495
AFIX  43
H2    2    0.727485    0.699132    0.265942    11.00000   -1.20000
AFIX   0
C4    1    0.951708    0.649015    0.647098    11.00000    0.01822    0.04278 =
         0.03031   -0.00133    0.00587   -0.00280
AFIX 137
H4A   2    0.982914    0.668543    0.767414    11.00000   -1.50000
H4B   2    1.007154    0.663036    0.580914    11.00000   -1.50000
H4C   2    0.981428    0.612797    0.679941    11.00000   -1.50000
AFIX   0
C11   1    0.682244    0.605154    0.730964    11.00000    0.01767    0.01980 =
         0.01683   -0.00058    0.00310    0.00045
AFIX  13
H11   2    0.800729    0.603154    0.822813    11.00000   -1.20000
AFIX   0
C3    1    0.770902    0.653159    0.511963    11.00000    0.02325    0.02117 =
         0.02324   -0.00192    0.01127   -0.00378
C10   1    0.274837    0.465681    0.420502    11.00000    0.02800    0.03799 =
         0.03947    0.00020    0.01187   -0.00941
AFIX 137
H10A  2    0.193576    0.492440    0.353650    11.00000   -1.50000
H10B  2    0.244118    0.444260    0.499242    11.00000   -1.50000
H10C  2    0.282572    0.444202    0.323015    11.00000   -1.50000
AFIX   0
C8    1    0.700501    0.505672    0.765010    11.00000    0.02491    0.02426 =
         0.01415    0.00318    0.00885    0.00039
HKLF    4  1.0  1.00  0.00  0.00  0.00  1.00  0.00  0.00  0.00  1.00


REM  TFC747_a.res in Cc
REM wR2 = 0.0575, GooF = S = 0.889, Restrained GooF = 0.889 for all data
REM R1 = 0.0352 for 2207 Fo > 4sig(Fo) and 0.0512 for all 2764 data
REM 186 parameters refined using 2 restraints

END

WGHT      0.0000      0.0000

REM Highest difference peak  0.278,  deepest hole -0.304,  1-sigma level  0.064
Q1    1   0.6629  0.6857  0.1239  11.00000  0.05    0.28
Q2    1   0.3752  0.5605  0.4973  11.00000  0.05    0.25
Q3    1   0.1025  0.6614  0.1956  11.00000  0.05    0.25
Q4    1   0.3000  0.5951  0.5449  11.00000  0.05    0.24
Q5    1   0.2130  0.5699  0.2642  11.00000  0.05    0.24
Q6    1   0.4274  0.6350  0.4820  11.00000  0.05    0.24
Q7    1   0.1835  0.6367  0.3239  11.00000  0.05    0.23
Q8    1   0.6177  0.4068  0.7645  11.00000  0.05    0.23
Q9    1   0.8669  0.6971  0.9146  11.00000  0.05    0.22
Q10   1   0.2376  0.7285  0.0959  11.00000  0.05    0.22
Q11   1   0.8834  0.6865  0.4444  11.00000  0.05    0.22
Q12   1   0.9436  0.6936  0.6373  11.00000  0.05    0.22
Q13   1   0.2139  0.6249  0.4613  11.00000  0.05    0.22
Q14   1   0.3808  0.4198  0.3948  11.00000  0.05    0.22
Q15   1   0.0259  0.6670  0.2375  11.00000  0.05    0.21
Q16   1   0.3368  0.7287  0.1439  11.00000  0.05    0.21
Q17   1   0.9632  0.4719  1.1636  11.00000  0.05    0.21
Q18   1   0.7816  0.4430  1.0338  11.00000  0.05    0.21
Q19   1   0.7780  0.6245  0.7037  11.00000  0.05    0.21
Q20   1   0.5350  0.4902  0.6607  11.00000  0.05    0.20
;
_shelx_res_checksum              80677

_shelx_hkl_file                  
;
   1   1  -1  173.82    6.20
  -1  -1   1  171.94    6.20
   2   2  -2  337.26   11.98
  -2  -2   2  330.54   11.98
   3   3  -3   83.98    3.37
   5   5  -6   21.21    1.71
   4   4  -5   14.73    1.29
   3   3  -4   94.57    3.85
   2   2  -3  139.23    5.27
  -1  -1   2  152.87    5.55
   1   1  -2  148.91    5.56
   0   0   1    0.03    0.29
   0   0   1    0.03    0.27
   0   0   1    0.26    0.27
   0   0  -1    0.31    0.28
   0   0  -1    0.16    0.31
   1   1   0  163.67    5.61
  -1  -1   0  153.54    5.62
  -1  -1   0  145.56    5.60
   2   2  -1    9.00    0.74
  -2  -2   1    6.39    0.66
  -3  -3   2    8.06    0.70
   5   5  -7    1.03    0.91
   4   4  -6   32.89    2.08
   3   3  -5   45.84    2.38
   2   2  -4    9.07    0.99
   1   1  -3  145.35    5.50
   0   0   2  149.23    5.69
   0   0   2  149.80    5.67
   0   0   2  153.38    5.70
   0   0  -2  165.63    5.73
   1   1   1   73.16    3.13
   1   1   1   71.56    3.12
  -1  -1  -1   81.05    2.95
  -1  -1  -1   80.92    3.15
  -1  -1  -1   84.61    3.11
   2   2   0   25.90    1.43
  -2  -2   0   25.86    1.56
  -2  -2   0   25.10    1.45
   3   3  -1   63.55    2.66
  -3  -3   1   62.05    2.72
   4   4  -2   79.78    3.21
  -5  -5   3    7.24    0.98
  -5  -5   3    8.91    1.04
  -6  -6   4   39.46    2.17
  -6  -6   4   37.54    2.28
   5   5  -8   13.58    1.69
   4   4  -7    6.21    1.19
   3   3  -6   12.47    1.35
   2   2  -5   85.81    3.73
   1   1  -4   22.07    1.49
   0   0   3   -0.24    0.53
   0   0   3    0.25    0.59
   0   0  -3    0.71    0.61
   1   1   2   62.88    2.66
   1   1   2   63.51    2.69
   1   1   2   62.66    2.43
  -1  -1  -2   57.23    2.57
  -1  -1  -2   56.28    2.43
  -1  -1  -2   56.56    2.56
   2   2   1   97.24    3.80
  -2  -2  -1   91.19    3.80
  -2  -2  -1   90.78    3.47
  -2  -2  -1   87.60    3.74
   3   3   0   94.36    3.89
  -3  -3   0   92.49    3.90
  -3  -3   0   93.46    3.95
   4   4  -1   79.37    3.34
  -4  -4   1   76.46    3.49
  -4  -4   1   76.40    3.42
  -5  -5   2   78.71    3.54
  -5  -5   2   80.06    3.58
  -6  -6   3   45.06    2.48
  -7  -7   4    0.68    1.17
  -7  -7   4    1.45    0.95
  -8  -8   5   14.90    1.82
  -9  -9   6    7.74    1.83
 -10 -10   7    2.39    1.90
   5   5  -9    0.05    1.27
   4   4  -8    3.83    1.34
   3   3  -7   11.69    1.46
   2   2  -6    0.43    0.82
   1   1  -5    2.77    0.86
   0   0   4   20.85    1.51
   0   0   4   21.07    1.56
   0   0  -4   22.08    1.50
   1   1   3   33.67    1.91
   1   1   3   30.73    1.84
  -1  -1  -3   30.82    1.73
  -1  -1  -3   28.80    1.71
  -1  -1  -3   31.29    1.70
   2   2   2   22.68    1.59
  -2  -2  -2   19.63    1.23
  -2  -2  -2   19.01    1.49
  -2  -2  -2   19.03    1.49
   3   3   1   66.83    3.07
  -3  -3  -1   64.24    3.11
  -3  -3  -1   66.16    3.06
   4   4   0  137.66    5.72
  -4  -4   0  147.46    5.79
  -4  -4   0  140.43    5.80
  -5  -5   1   39.83    2.48
  -5  -5   1   38.56    2.35
  -6  -6   2   75.32    3.72
  -6  -6   2   68.40    3.49
  -7  -7   3   25.82    2.17
  -7  -7   3   30.33    2.50
  -8  -8   4    7.73    1.64
  -9  -9   5   21.60    2.47
 -10 -10   6    3.54    2.02
   4   4  -9    0.95    1.31
   3   3  -8    3.28    1.30
   2   2  -7    6.91    1.31
   1   1  -6    7.34    1.20
   0   0   5    0.15    0.78
   0   0  -5    0.18    0.78
   1   1   4   81.83    3.73
  -1  -1  -4   83.19    3.58
   2   2   3  143.62    5.88
  -2  -2  -3  143.65    5.77
   3   3   2    3.34    0.94
  -3  -3  -2    1.41    0.89
  -3  -3  -2    2.35    0.67
   4   4   1   11.51    1.40
  -4  -4  -1   11.92    1.67
  -4  -4  -1   10.49    1.38
  -5  -5   0   35.09    2.40
  -5  -5   0   33.03    2.29
  -6  -6   1   13.36    1.68
  -6  -6   1   12.21    1.57
  -7  -7   2    2.14    1.32
  -7  -7   2    2.98    1.20
  -8  -8   3   17.60    2.12
  -9  -9   4   31.29    3.17
 -10 -10   5    2.61    1.96
   3   3  -9    4.34    1.59
   2   2  -8    5.92    1.34
   1   1  -7   22.46    2.02
   0   0  -6   88.34    4.06
   1   1   5   25.23    2.08
  -1  -1  -5   29.39    1.98
   2   2   4   19.54    1.84
  -2  -2  -4   21.69    1.67
  -2  -2  -4   17.15    1.66
   3   3   3   45.18    2.73
  -3  -3  -3   46.81    2.65
  -3  -3  -3   48.14    2.27
   4   4   2   19.86    2.07
  -4  -4  -2   25.70    2.05
  -4  -4  -2   25.68    1.51
  -5  -5  -1    1.11    1.12
  -6  -6   0   20.70    2.13
  -7  -7   1   15.83    2.03
  -8  -8   2   19.26    2.29
  -9  -9   3    0.98    1.69
 -10 -10   4    3.89    2.05
 -11 -11   5    7.00    2.58
   2   2  -9    5.83    1.64
   1   1  -8   11.27    1.69
   0   0  -7    0.96    1.15
  -1  -1  -6   23.17    1.95
  -2  -2  -5    9.63    1.35
   3   3   4    5.56    1.42
  -3  -3  -4    8.12    1.34
  -3  -3  -4    7.06    1.21
  -4  -4  -3   11.13    1.60
  -4  -4  -3   10.75    1.15
  -5  -5  -2   20.99    2.09
  -5  -5  -2   20.88    1.51
  -6  -6  -1   13.47    1.18
  -6  -6  -1   12.38    1.89
  -7  -7   0    4.34    1.62
  -8  -8   1   20.45    2.58
  -9  -9   2   23.18    2.80
 -10 -10   3    4.28    2.15
 -11 -11   4    4.28    2.42
   0   0  -8    5.50    1.61
  -1  -1  -7    0.42    1.18
  -2  -2  -6    7.75    1.41
  -3  -3  -5    6.10    1.25
  -4  -4  -4   14.75    1.85
  -5  -5  -3    7.69    1.66
  -5  -5  -3    7.55    1.14
  -6  -6  -2    9.95    1.82
  -6  -6  -2   11.12    1.21
  -7  -7  -1   54.26    2.62
  -7  -7  -1   51.61    3.68
  -8  -8   0   16.59    2.52
  -9  -9   1    0.03    1.81
 -10 -10   2   12.79    2.64
  -2  -2  -7    4.51    1.49
  -3  -3  -6    5.55    1.49
  -4  -4  -5    3.06    1.28
  -6  -6  -3   24.68    2.71
  -6  -6  -3   23.04    1.85
  -7  -7  -2   -0.05    1.60
  -7  -7  -2    1.11    0.91
  -8  -8  -1   14.62    1.39
  -8  -8  -1   14.24    2.47
  -9  -9   0    3.45    2.11
 -10 -10   1    5.18    2.36
  -4  -4  -6   17.42    2.05
  -5  -5  -5    0.95    1.32
  -8  -8  -2    2.41    2.07
  -9  -9  -1    4.01    2.35
  -9  -7  -1    4.28    2.26
  -8  -6  -2    6.83    2.24
  -6  -4  -4   14.94    1.83
  -5  -3  -5   15.19    1.80
  -4  -2  -6    2.34    1.41
 -10  -8   1    6.10    2.51
  -9  -7   0    0.36    1.96
  -8  -6  -1   16.30    2.59
  -7  -5  -2   36.18    2.10
  -7  -5  -2   36.13    3.31
  -6  -4  -3    5.38    1.72
  -5  -3  -4    7.28    1.39
  -4  -2  -5   24.73    2.09
  -3  -1  -6    5.17    1.39
  -2   0  -7    1.88    1.31
 -11  -9   3    1.78    2.25
 -10  -8   2    9.66    2.46
  -9  -7   1   30.65    3.15
  -8  -6   0   18.81    2.50
  -7  -5  -1    0.55    0.74
  -7  -5  -1    1.08    1.53
  -6  -4  -2   32.46    1.94
  -6  -4  -2   38.29    2.96
  -5  -3  -3   32.20    2.65
  -4  -2  -4    4.12    1.32
  -4  -2  -4    4.09    1.10
  -3  -1  -5    5.43    1.22
  -2   0  -6   -0.21    1.09
  -1   1  -7    0.49    1.18
   0   2  -8    1.45    1.31
 -11  -9   4    5.38    2.41
 -10  -8   3    7.41    2.18
  -9  -7   2    4.35    1.90
  -8  -6   1   12.56    2.16
  -7  -5   0   35.28    2.99
  -6  -4  -1    2.56    0.74
  -6  -4  -1    4.58    1.45
  -5  -3  -2    3.14    0.76
  -5  -3  -2    3.43    1.26
  -4  -2  -3    2.14    1.09
   4   2   3    5.06    1.42
  -3  -1  -4   34.31    2.34
  -3  -1  -4   32.94    2.10
   3   1   4   31.18    2.59
  -2   0  -5    0.07    0.89
  -2   0  -5    0.58    0.90
  -1   1  -6   22.33    1.90
   0   2  -7   29.37    2.40
   1   3  -8    4.75    1.38
   2   4  -9    2.81    1.55
 -11  -9   5    0.03    2.06
 -10  -8   4    4.86    2.00
  -9  -7   3   13.46    2.18
  -8  -6   2   30.21    2.88
  -7  -5   1   15.80    2.00
  -6  -4   0   36.47    2.74
  -5  -3  -1   30.66    2.37
  -5  -3  -1   28.84    1.55
  -4  -2  -2   18.64    1.92
  -4  -2  -2   19.98    1.34
   4   2   2   17.81    1.91
  -3  -1  -3   15.56    1.65
   3   1   3   17.27    1.79
  -2   0  -4   69.33    3.10
  -2   0  -4   66.38    3.19
   2   0   4   66.17    3.40
   2   0   4   67.15    3.44
  -1   1  -5   28.64    1.98
   1  -1   5   27.43    2.20
   1  -1   5   31.23    2.23
   0   2  -6   13.56    1.57
   1   3  -7   30.99    2.38
   2   4  -8    5.49    1.35
   3   5  -9    1.05    1.43
 -11  -9   6   17.75    2.70
 -10  -8   5    7.54    2.09
  -9  -7   4    1.12    1.60
  -8  -6   3   10.56    1.85
  -7  -5   2   21.44    2.09
  -7  -5   2   22.75    2.22
  -6  -4   1   26.15    2.39
  -6  -4   1   26.31    2.15
  -5  -3   0   14.38    1.68
  -5  -3   0   15.50    1.65
  -4  -2  -1  197.96    7.57
  -4  -2  -1  191.93    6.93
  -4  -2  -1  188.84    7.51
   4   2   1  175.58    7.46
  -3  -1  -2  102.67    3.94
  -3  -1  -2  110.11    4.45
   3   1   2   94.91    4.41
   3   1   2   98.98    4.45
  -2   0  -3   -0.03    0.66
  -2   0  -3   -1.07    0.59
   2   0   3   -0.55    0.78
   2   0   3   -0.72    0.74
  -1   1  -4   85.64    3.54
   1  -1   4   79.47    3.63
   1  -1   4   79.02    3.69
   0   2  -5   32.58    2.08
   0  -2   5   32.96    2.07
   0  -2   5   34.68    2.15
   1   3  -6   11.85    1.33
   2   4  -7    5.72    1.23
   3   5  -8    7.22    1.46
   4   6  -9    0.49    1.36
 -10  -8   6    1.68    1.84
  -9  -7   5    6.75    1.79
  -8  -6   4   13.29    1.77
  -7  -5   3   15.17    1.65
  -7  -5   3   10.50    1.53
  -6  -4   2   62.77    3.33
  -6  -4   2   65.58    3.22
  -5  -3   1   61.75    3.06
  -5  -3   1   63.51    3.12
  -4  -2   0    0.58    0.78
  -4  -2   0    0.75    0.90
   4   2   0    1.74    0.79
  -3  -1  -1   33.70    2.03
  -3  -1  -1   34.75    1.59
  -3  -1  -1   37.36    2.17
   3   1   1   40.56    2.15
   3   1   1   37.30    2.15
  -2   0  -2   95.80    4.32
  -2   0  -2   98.52    4.36
   2   0   2  109.07    4.46
   2   0   2  121.08    4.48
   2   0   2  111.66    4.07
  -1   1  -3   30.83    1.73
  -1   1  -3   31.02    1.72
   1  -1   3   32.06    1.84
   1  -1   3   33.49    1.89
   0   2  -4   17.76    1.42
   0  -2   4   18.43    1.43
   0  -2   4   18.42    1.39
   1   3  -5   10.95    1.17
   2   4  -6    5.13    1.03
   3   5  -7    3.71    1.11
   4   6  -8    6.43    1.42
   5   7  -9    4.36    1.50
 -10  -8   7    1.53    1.92
  -9  -7   6    2.19    1.63
  -8  -6   5   10.39    1.57
  -7  -5   4   38.80    2.35
  -7  -5   4   37.86    2.56
  -6  -4   3   41.23    2.31
  -5  -3   2   40.52    2.32
  -5  -3   2   42.83    2.26
  -4  -2   1  137.78    5.55
  -4  -2   1  138.65    5.58
   4   2  -1  146.06    5.53
  -3  -1   0  201.52    7.86
  -3  -1   0  213.05    7.89
   3   1   0  208.36    7.85
   3   1   0  211.70    7.89
  -2   0  -1    0.58    0.73
  -2   0  -1    0.05    0.39
  -2   0  -1   -0.04    0.57
   2   0   1    0.04    0.65
   2   0   1    0.13    0.65
  -1   1  -2   55.90    2.53
  -1   1  -2   58.46    2.52
  -1   1  -2   57.88    2.44
   1  -1   2   60.19    2.58
   1  -1   2   57.28    2.58
   1  -1   2   61.43    2.37
   0   2  -3   13.83    1.15
   0  -2   3   11.92    1.10
   0  -2   3   13.19    1.11
   1   3  -4   -0.55    0.62
   2   4  -5   10.97    1.20
   3   5  -6   55.10    2.84
   4   6  -7   15.25    1.54
   5   7  -8   -0.47    1.10
  -7  -5   5    0.83    1.07
  -6  -4   4   54.28    2.63
  -5  -3   3   98.86    4.12
  -5  -3   3  100.71    4.09
  -4  -2   2    6.15    0.84
  -4  -2   2    6.53    0.90
   4   2  -2    8.96    0.82
  -3  -1   1    9.01    0.94
  -3  -1   1    9.39    0.90
   3   1  -1   12.87    1.03
   2   0   0    6.43    0.77
   2   0   0    6.54    0.74
  -1   1  -1   81.68    3.03
  -1   1  -1   79.89    2.86
  -1   1  -1   77.90    3.00
   1  -1   1   71.46    3.02
   1  -1   1   72.10    3.01
   1  -1   1   70.71    2.81
   0   2  -2    4.10    0.62
   0  -2   2    4.45    0.60
   0  -2   2    6.37    0.67
   0  -2   2    5.58    0.61
   1   3  -3   88.74    3.55
   2   4  -4  117.18    4.66
   3   5  -5   -0.66    0.71
   4   6  -6   21.23    1.73
  -3  -1   2   21.23    1.13
  -3  -1   2   22.05    1.22
  -3  -1   2   21.50    1.22
  -2   0   1    0.39    0.29
  -2   0   1    0.33    0.43
  -2   0   1    0.49    0.44
   2   0  -1    0.07    0.36
   2   0  -1    0.28    0.39
  -1   1   0  144.82    5.44
  -1   1   0  137.34    5.43
   1  -1   0  161.25    5.45
   1  -1   0  154.13    5.43
   0   2  -1  263.12    9.34
   0  -2   1  260.69    9.33
   0  -2   1  267.57    9.34
   0  -2   1  255.35    9.33
   1   3  -2  310.12   10.86
  -1  -3   2  292.65   10.85
   2   4  -3   41.28    1.92
   3   5  -4  103.23    4.16
   5   3  -5   44.54    2.30
   4   2  -4  102.78    4.10
  -3  -1   3   22.27    1.35
   3   1  -3   21.19    1.28
  -2   0   2 1000.00   34.65
   2   0  -2  958.22   34.64
  -1   1   1  165.31    5.85
  -1   1   1  159.31    5.85
  -1   1   1  165.26    5.86
   1  -1  -1  164.14    5.85
  -2  -4   2   13.27    0.87
   6   4  -7    2.16    1.08
   5   3  -6   12.21    1.28
   4   2  -5   53.65    2.62
   3   1  -4  100.29    4.03
  -2   0   3    0.24    0.43
   2   0  -3    0.72    0.55
  -1   1   2  154.01    5.50
  -1   1   2  152.36    5.47
   1  -1  -2  141.10    5.49
   0   2   1  283.40    9.77
   0  -2  -1  267.76    9.76
   0  -2  -1  264.90    9.70
   1   3   0    9.51    0.77
  -1  -3   0    7.76    0.75
   2   4  -1   24.80    1.25
  -2  -4   1   23.50    1.34
  -3  -5   2    9.40    0.89
   6   4  -8   19.28    1.89
   5   3  -7   12.03    1.42
   4   2  -6    8.27    1.14
   3   1  -5    7.63    1.03
   2   0  -4  141.10    5.47
   1  -1  -3  143.89    5.46
   0   2   2    6.89    0.72
   0   2   2    7.48    0.70
   0  -2  -2    5.42    0.68
   0  -2  -2    4.93    0.67
   1   3   1   14.33    1.15
  -1  -3  -1   17.38    1.16
   2   4   0    5.70    0.83
  -2  -4   0   10.23    0.99
   3   5  -1   12.39    1.14
  -3  -5   1   13.36    1.30
   4   6  -2   33.74    1.69
  -4  -6   2   32.04    1.95
  -5  -7   3   72.95    3.35
  -7  -9   5    5.59    1.25
  -7  -9   5    6.41    1.35
   6   4  -9    3.62    1.44
   5   3  -8    4.58    1.26
   4   2  -7   47.00    2.76
   3   1  -6   41.15    2.40
   2   0  -5   -0.26    0.74
   1  -1  -4   20.94    1.43
   0   2   3   12.66    1.11
   0  -2  -3   12.86    1.06
   0  -2  -3   12.93    1.04
   0  -2  -3   13.51    1.03
   1   3   2   66.92    2.88
  -1  -3  -2   64.89    2.85
  -1  -3  -2   65.54    2.67
  -1  -3  -2   64.47    2.81
   2   4   1   26.62    1.68
  -2  -4  -1   26.69    1.64
  -2  -4  -1   26.94    1.66
   3   5   0  137.49    5.43
  -3  -5   0  136.77    5.48
   4   6  -1   94.52    3.99
  -4  -6   1   94.45    4.08
  -5  -7   2    4.12    1.06
  -6  -8   3   59.78    3.17
  -7  -9   4   23.08    2.24
  -7  -9   4   20.75    1.90
  -8 -10   5    0.75    1.36
  -9 -11   6    2.82    1.66
   5   3  -9    6.76    1.52
   4   2  -8    2.59    1.24
   3   1  -7    1.76    0.98
   2   0  -6   35.32    2.22
  -1   1   5    4.29    0.85
   1  -1  -5    3.30    0.89
   0   2   4   17.44    1.41
   0  -2  -4   16.96    1.36
   1   3   3   36.32    1.97
  -1  -3  -3   33.00    1.87
  -1  -3  -3   31.04    2.08
  -1  -3  -3   33.53    1.77
   2   4   2  139.44    5.68
  -2  -4  -2  145.16    5.68
  -2  -4  -2  142.86    5.68
  -2  -4  -2  141.55    5.38
   3   5   1    8.88    1.16
  -3  -5  -1   10.11    1.18
  -3  -5  -1    8.96    1.20
   4   6   0  125.66    5.25
  -4  -6   0  120.56    5.34
  -4  -6   0  136.33    5.33
  -5  -7   1  115.18    5.00
  -5  -7   1  114.34    4.92
  -6  -8   2   30.57    2.19
  -6  -8   2   30.69    2.35
  -7  -9   3   12.99    1.72
  -7  -9   3   14.65    1.69
  -8 -10   4   12.75    1.92
  -9 -11   5    2.62    1.78
 -10 -12   6    5.93    2.13
   4   2  -9    5.81    1.56
   3   1  -8    0.84    1.13
   2   0  -7    0.17    0.95
  -1   1   6   10.49    1.27
   1  -1  -6    8.77    1.28
   0   2   5   33.43    2.09
   0  -2  -5   31.09    2.05
   1   3   4   46.84    2.55
  -1  -3  -4   46.98    2.35
  -1  -3  -4   46.94    2.45
   2   4   3   25.66    2.06
  -2  -4  -3   34.04    2.02
  -2  -4  -3   35.69    1.79
   3   5   2   80.55    3.82
  -3  -5  -2   81.15    3.74
  -3  -5  -2   81.57    3.35
   4   6   1   48.23    3.14
  -4  -6  -1   54.14    2.86
  -5  -7   0    4.90    1.17
  -5  -7   0    3.00    1.23
  -6  -8   1   34.26    2.47
  -6  -8   1   37.93    2.70
  -7  -9   2   22.48    2.21
  -7  -9   2   20.58    2.14
  -8 -10   3    0.29    1.42
  -9 -11   4   21.11    2.59
 -10 -12   5   17.12    2.58
   3   1  -9   -0.01    1.33
   2   0  -8   23.99    2.22
   1  -1  -7   21.62    1.97
   0  -2  -6   13.69    1.49
   1   3   5   72.38    3.58
  -1  -3  -5   69.50    3.36
   2   4   4   10.86    1.51
  -2  -4  -4   12.29    1.48
   3   5   3   12.50    1.56
  -3  -5  -3   15.22    1.62
  -3  -5  -3   15.16    1.28
  -4  -6  -2   40.77    2.59
  -4  -6  -2   40.94    2.11
  -5  -7  -1    8.53    1.49
  -6  -8   0    0.55    1.20
  -7  -9   1   29.39    2.76
  -8 -10   2   36.20    3.22
  -9 -11   3   15.52    2.42
 -10 -12   4    0.56    1.94
   2   0  -9    1.57    1.38
   1  -1  -8    7.82    1.55
   0  -2  -7   29.79    2.46
  -1  -3  -6    2.17    1.10
  -2  -4  -5   15.02    1.63
  -2  -4  -5   12.56    1.54
   3   5   4    0.17    1.10
  -3  -5  -4    1.85    0.89
  -3  -5  -4    2.06    1.13
  -4  -6  -3    5.57    1.01
  -4  -6  -3    7.75    1.44
  -5  -7  -2    2.88    1.27
  -5  -7  -2    1.92    0.86
  -6  -8  -1   18.15    2.12
  -7  -9   0   28.58    2.79
  -8 -10   1    3.13    1.73
  -9 -11   2    3.16    1.94
 -10 -12   3    7.21    2.29
   0  -2  -8    1.15    1.38
  -1  -3  -7    1.11    1.21
  -2  -4  -6   11.49    1.57
  -3  -5  -5    0.68    1.07
  -4  -6  -4   16.80    1.57
  -4  -6  -4   18.64    2.13
  -5  -7  -3   45.70    3.20
  -5  -7  -3   42.67    2.42
  -6  -8  -2   10.63    1.22
  -6  -8  -2    9.29    1.86
  -7  -9  -1   11.18    2.05
  -7  -9  -1   16.30    1.45
  -8 -10   0   41.18    3.67
  -9 -11   1   13.49    2.48
 -10 -12   2   -0.59    2.08
  -2  -4  -7    2.47    1.37
  -3  -5  -6   13.73    1.77
  -4  -6  -5   17.52    1.92
  -5  -7  -4    2.58    1.07
  -6  -8  -3   16.14    1.57
  -6  -8  -3   15.01    2.25
  -7  -9  -2   24.10    2.84
  -7  -9  -2   25.45    1.99
  -8 -10  -1    2.38    1.90
  -8 -10  -1    1.78    1.06
  -9 -11   0    6.39    2.40
 -10 -12   1    8.08    2.59
  -4  -6  -6    5.49    1.58
  -5  -7  -5   21.17    2.20
  -7  -9  -3    7.79    1.42
  -8 -10  -2    6.55    2.39
 -10  -6   0    3.31    2.42
  -9  -5  -1   -1.55    2.11
  -8  -4  -2    0.80    1.87
  -7  -3  -3    9.79    1.52
  -6  -2  -4    2.54    1.23
  -5  -1  -5    6.83    1.47
  -4   0  -6   13.66    1.87
 -10  -6   1    1.36    2.12
  -9  -5   0   16.93    2.69
  -8  -4  -1    6.58    2.07
  -7  -3  -2    6.24    1.89
  -6  -2  -3   34.31    2.27
  -6  -2  -3   33.17    3.01
  -5  -1  -4   17.12    1.68
  -4   0  -5   -0.36    1.05
  -3   1  -6    4.50    1.37
  -2   2  -7    3.73    1.42
 -11  -7   3    7.82    2.53
 -10  -6   2    3.99    2.10
  -9  -5   1    4.63    2.07
  -8  -4   0   30.65    3.17
  -7  -3  -1   33.27    3.07
  -6  -2  -2    4.39    1.46
  -5  -1  -3   13.73    1.85
  -5  -1  -3   15.17    1.44
  -4   0  -4   32.64    2.57
  -4   0  -4   37.20    2.21
  -3   1  -5    6.11    1.23
  -2   2  -6    7.79    1.39
  -1   3  -7    3.28    1.24
   0   4  -8    7.05    1.57
 -11  -7   4    3.20    2.26
 -10  -6   3   15.10    2.49
  -9  -5   2   27.29    2.88
  -8  -4   1   15.19    2.19
  -7  -3   0   19.63    2.24
  -6  -2  -1   76.61    4.12
  -5  -1  -2   40.42    2.77
  -4   0  -3    0.76    0.76
  -4   0  -3   -0.33    0.95
   4   0   3   -1.00    1.01
   4   0   3   -0.32    1.07
  -3   1  -4   33.49    2.31
  -3   1  -4   34.38    2.10
   3  -1   4   32.83    2.57
   3  -1   4   39.53    2.73
  -2   2  -5   10.97    1.35
   2  -2   5    7.41    1.51
  -1   3  -6    2.66    1.08
   1  -3   6    2.04    1.28
   0   4  -7    3.62    1.22
   1   5  -8   18.64    2.06
 -11  -7   5    8.58    2.44
 -10  -6   4   16.12    2.50
  -9  -5   3    1.92    1.70
  -8  -4   2   20.93    2.38
  -8  -4   2   24.05    3.10
  -7  -3   1   38.23    2.95
  -6  -2   0   13.21    1.80
  -5  -1  -1   28.29    2.31
   5   1   1   25.88    2.28
  -4   0  -2   71.39    3.55
   4   0   2   65.76    3.57
   4   0   2   71.14    3.53
  -3   1  -3   16.80    1.71
  -3   1  -3   17.48    1.45
   3  -1   3   18.32    1.90
   3  -1   3   17.86    1.76
  -2   2  -4   19.09    1.56
  -2   2  -4   18.04    1.52
   2  -2   4   20.20    1.96
   2  -2   4   19.91    1.94
  -1   3  -5   72.68    3.45
   1  -3   5   74.18    3.68
   1  -3   5   76.68    3.75
   0   4  -6   33.27    2.21
   0  -4   6   27.87    2.28
   1   5  -7    1.60    1.13
   2   6  -8    0.56    1.16
   3   7  -9    4.10    1.51
 -11  -7   6   -0.27    2.09
 -10  -6   5    7.67    2.09
  -9  -5   4   15.13    2.13
  -8  -4   3   15.89    1.94
  -7  -3   2    9.95    1.57
  -7  -3   2   10.66    1.63
  -6  -2   1   24.93    2.21
  -6  -2   1   22.53    2.02
  -5  -1   0   80.29    3.85
  -5  -1   0   84.79    3.88
   5   1   0   78.68    3.82
  -4   0  -1   -1.13    0.93
  -4   0  -1   -0.28    0.86
   4   0   1   -0.23    0.79
   4   0   1    0.25    0.85
  -3   1  -2  101.66    4.20
   3  -1   2   92.56    4.20
   3  -1   2   90.93    4.17
  -2   2  -3  141.36    5.47
  -2   2  -3  137.92    5.65
   2  -2   3  142.79    5.82
   2  -2   3  144.81    5.77
  -1   3  -4   48.17    2.41
   1  -3   4   51.70    2.62
   1  -3   4   43.39    2.53
   0   4  -5   28.66    1.91
   0  -4   5   26.27    1.95
   0  -4   5   30.40    2.02
   1   5  -6   10.27    1.30
   2   6  -7    1.65    1.06
   3   7  -8    2.16    1.17
   4   8  -9    0.14    1.34
 -10  -6   6    1.96    1.75
  -9  -5   5    2.07    1.51
  -8  -4   4    9.73    1.64
  -7  -3   3   15.21    1.62
  -7  -3   3   13.15    1.65
  -6  -2   2    1.82    0.90
  -6  -2   2    0.08    1.02
  -5  -1   1   75.64    3.56
  -5  -1   1   73.98    3.48
  -4   0   0   54.86    2.72
  -4   0   0   54.29    2.78
   4   0   0   51.38    2.67
   4   0   0   57.15    2.78
  -3   1  -1   36.07    2.08
  -3   1  -1   37.39    2.15
   3  -1   1   40.32    2.17
   3  -1   1   38.86    2.12
  -2   2  -2   20.94    1.47
  -2   2  -2   19.25    1.22
  -2   2  -2   20.04    1.55
   2  -2   2   20.04    1.59
   2  -2   2   21.83    1.58
   2  -2   2   19.72    1.13
  -1   3  -3   34.03    1.83
  -1   3  -3   35.97    1.87
   1  -3   3   39.87    2.06
   1  -3   3   38.38    2.05
   0   4  -4   17.34    1.43
   0  -4   4   20.30    1.56
   0  -4   4   19.35    1.46
   1   5  -5    5.29    0.95
   2   6  -6    3.26    1.00
   3   7  -7   18.54    1.75
   4   8  -8    4.64    1.31
 -10  -6   7    0.55    1.78
  -9  -5   6    9.17    1.79
  -8  -4   5    9.49    1.62
  -7  -3   4   11.40    1.37
  -7  -3   4    8.85    1.35
  -6  -2   3   59.62    2.91
  -6  -2   3   58.42    3.04
  -5  -1   2  130.90    5.07
  -5  -1   2  126.83    5.01
   5   1  -2  108.13    5.33
  -4   0   1    0.45    0.67
  -4   0   1   -0.25    0.71
   4   0  -1    0.03    0.62
   4   0  -1   -0.29    0.72
  -3   1   0  207.03    7.78
  -3   1   0  209.08    7.76
   3  -1   0  197.51    7.72
   3  -1   0  205.97    7.74
  -2   2  -1   92.17    3.66
  -2   2  -1   95.07    3.96
  -2   2  -1  100.77    3.99
   2  -2   1   98.43    3.61
   2  -2   1  102.85    4.01
   2  -2   1  100.11    3.97
  -1   3  -2   65.78    2.69
  -1   3  -2   65.55    2.79
  -1   3  -2   65.50    2.79
   1  -3   2   66.44    2.85
   1  -3   2   69.20    2.88
   0   4  -3   15.77    1.20
   0  -4   3   14.78    1.22
   0  -4   3   14.78    1.18
   1   5  -4   83.98    3.53
   2   6  -5   32.82    1.98
   3   7  -6    8.26    1.16
   4   8  -7   17.24    1.72
  -7  -3   5   40.24    2.28
  -7  -3   5   40.43    2.51
  -6  -2   4    3.89    0.98
  -6  -2   4    3.67    0.87
  -5  -1   3   89.80    3.74
  -4   0   2   91.03    3.66
  -4   0   2   85.90    3.35
  -4   0   2   84.53    3.60
   4   0  -2   90.09    3.53
  -3   1   1   10.65    1.15
  -3   1   1   10.41    0.98
   3  -1  -1   11.51    1.05
   3  -1  -1   13.11    1.15
  -2   2   0   24.86    1.47
  -2   2   0   23.37    1.44
   2  -2   0   26.70    1.47
   2  -2   0   23.63    1.38
  -1   3  -1   17.71    0.90
  -1   3  -1   15.73    1.13
  -1   3  -1   16.80    1.10
   1  -3   1   14.57    1.12
   1  -3   1   15.55    0.84
   1  -3   1   13.96    1.10
   0   4  -2   61.05    2.33
   0  -4   2   55.65    2.30
   0  -4   2   54.88    2.30
   0  -4   2   53.39    2.31
   1   5  -3   29.55    1.59
   2   6  -4   31.91    1.76
   3   7  -5   84.78    3.69
  -4   0   3    0.37    0.49
   4   0  -3    0.49    0.49
  -3   1   2   20.38    1.09
  -3   1   2   21.90    1.29
   3  -1  -2   23.52    1.10
  -2   2   1    8.54    0.77
   2  -2  -1    9.20    0.88
  -1   3   0   10.01    0.81
  -1   3   0    8.38    0.78
   1  -3   0   10.44    0.81
   0   4  -1   18.04    1.03
   0  -4   1   23.93    1.11
   0  -4   1   22.35    1.02
  -1  -5   2  578.39   20.62
   6   2  -6    9.31    1.19
   5   1  -5    8.23    0.99
   4   0  -4   31.47    1.70
  -3   1   3   23.36    1.30
   3  -1  -3   21.68    1.31
  -2   2   2  334.14   11.85
  -2   2   2  335.75   11.83
  -2   2   2  324.72   11.85
   2  -2  -2  328.62   11.84
  -1   3   1  378.76   13.35
   1  -3  -1  362.87   13.26
   1  -3  -1  379.21   13.34
   0   4   0  263.52    9.40
   0  -4   0  257.38    9.39
   1   5  -1   43.61    1.81
   6   2  -7   24.61    2.02
   5   1  -6   49.39    2.62
   4   0  -5   -0.48    0.71
   3  -1  -4  101.95    4.08
  -2   2   3  137.04    5.27
   2  -2  -3  137.73    5.19
  -1   3   2  302.44   10.74
  -1   3   2  292.99   10.67
   1  -3  -2  295.51   10.68
   0   4   1   23.10    1.22
   0  -4  -1   17.20    1.17
   1   5   0  197.71    7.38
  -1  -5   0  203.92    7.39
   2   6  -1   52.56    2.35
  -2  -6   1   58.44    2.40
  -3  -7   2   54.46    2.46
  -4  -8   3   48.30    2.35
   7   3  -9    2.24    1.38
   6   2  -8    2.78    1.22
   5   1  -7    0.16    0.91
   4   0  -6    5.04    0.97
   3  -1  -5    8.66    1.09
   2  -2  -4   10.15    0.98
  -1   3   3   79.08    3.32
   1  -3  -3   83.77    3.35
   1  -3  -3   84.45    3.30
   0   4   2   58.72    2.56
   0  -4  -2   57.83    2.52
   0  -4  -2   61.73    2.45
   1   5   1    6.54    0.83
  -1  -5  -1    5.16    0.74
   2   6   0   35.01    1.87
  -2  -6   0   35.79    1.88
   3   7  -1   65.94    2.86
  -3  -7   1   64.27    2.92
   4   8  -2   82.04    3.43
  -4  -8   2   83.63    3.64
  -5  -9   3    6.61    1.24
  -6 -10   4   43.17    2.63
  -7 -11   5   28.32    2.41
   6   2  -9    9.67    1.57
   5   1  -8   20.39    1.95
   4   0  -7    0.33    0.88
   3  -1  -6   37.51    2.25
   2  -2  -5   79.52    3.52
  -1   3   4    0.18    0.57
   1  -3  -4    0.08    0.65
   0   4   3   15.23    1.25
   0  -4  -3   15.56    1.20
   0  -4  -3   15.40    1.11
   0  -4  -3   15.26    1.22
   1   5   2   80.89    3.41
  -1  -5  -2   82.36    3.23
  -1  -5  -2   77.61    3.40
   2   6   1   79.43    3.33
  -2  -6  -1   70.60    3.27
   3   7   0   15.93    1.46
  -3  -7   0   15.17    1.47
  -4  -8   1   98.47    4.27
  -5  -9   2   42.75    2.59
  -6 -10   3    8.28    1.42
  -7 -11   4   20.62    2.04
  -8 -12   5    6.43    1.66
  -9 -13   6   -1.03    1.55
   5   1  -9    3.04    1.39
   4   0  -8    9.63    1.50
   3  -1  -7    2.00    1.05
   2  -2  -6    0.46    0.86
  -1   3   5   12.88    1.25
   1  -3  -5   11.95    1.28
   0   4   4   19.12    1.52
   0  -4  -4   16.72    1.33
   0  -4  -4   17.15    1.39
   1   5   3   12.91    1.31
  -1  -5  -3   13.86    1.29
  -1  -5  -3   12.50    1.10
   2   6   2   77.99    3.52
  -2  -6  -2   80.03    3.49
  -2  -6  -2   73.47    3.45
  -2  -6  -2   78.45    3.20
   3   7   1  212.90    7.91
  -3  -7  -1  190.90    7.84
  -4  -8   0   17.69    1.71
  -5  -9   1    2.69    1.14
  -6 -10   2   25.46    2.36
  -7 -11   3    3.17    1.39
  -8 -12   4    3.78    1.55
  -9 -13   5   12.48    2.07
 -10 -14   6    3.88    2.02
   4   0  -9   -0.30    1.19
   3  -1  -8    0.27    1.19
   2  -2  -7    6.91    1.31
  -1   3   6   11.84    1.41
   1  -3  -6   10.05    1.32
   0   4   5   27.55    1.98
   0  -4  -5   28.17    1.99
   1   5   4   68.60    3.36
  -1  -5  -4   70.83    3.28
  -1  -5  -4   69.38    3.12
   2   6   3   70.18    3.48
  -2  -6  -3   76.36    3.50
  -2  -6  -3   72.32    3.18
   3   7   2   14.44    1.57
  -3  -7  -2   12.25    1.15
  -3  -7  -2   12.45    1.45
  -4  -8  -1   46.64    2.76
  -5  -9   0   49.52    2.91
  -5  -9   0   46.44    2.84
  -6 -10   1    2.56    1.15
  -6 -10   1    5.32    1.42
  -7 -11   2   27.92    2.85
  -7 -11   2   33.14    2.75
  -8 -12   3   26.41    2.83
  -9 -13   4    6.58    1.91
 -10 -14   5    5.80    2.21
   3  -1  -9    0.88    1.30
   2  -2  -8    6.61    1.50
   1  -3  -7   29.07    2.33
   0  -4  -6   32.39    2.30
   1   5   5    2.02    1.08
  -1  -5  -5    0.16    0.54
  -1  -5  -5    2.64    1.00
   2   6   4   48.43    2.90
  -2  -6  -4   52.81    2.85
  -2  -6  -4   50.72    2.60
   3   7   3   37.63    2.62
  -3  -7  -3   42.53    2.60
  -3  -7  -3   41.19    2.19
  -4  -8  -2    5.69    1.35
  -4  -8  -2    7.13    1.01
  -5  -9  -1   13.36    1.77
  -6 -10   0   19.27    2.09
  -7 -11   1   12.20    1.92
  -8 -12   2    2.64    1.60
  -9 -13   3    9.10    2.12
 -10 -14   4    7.72    2.31
   2  -2  -9    5.89    1.71
   1  -3  -8    0.22    1.21
   0  -4  -7    1.12    1.24
  -1  -5  -6   17.17    1.81
  -2  -6  -5    9.39    1.42
  -2  -6  -5    8.89    1.58
  -3  -7  -4   19.87    2.04
  -3  -7  -4   24.51    1.80
  -4  -8  -3   21.33    1.73
  -4  -8  -3   22.15    2.24
  -5  -9  -2    7.72    1.63
  -5  -9  -2    5.14    1.02
  -6 -10  -1   14.84    2.15
  -7 -11   0   13.21    2.05
  -8 -12   1   21.47    2.60
  -9 -13   2    8.67    2.20
 -10 -14   3   -0.53    2.05
   0  -4  -8    7.17    1.63
  -1  -5  -7    1.88    1.27
  -2  -6  -6   11.58    1.71
  -4  -8  -4    8.09    1.72
  -4  -8  -4    9.54    1.34
  -5  -9  -3    3.98    1.08
  -5  -9  -3    3.47    1.51
  -6 -10  -2   42.18    2.49
  -6 -10  -2   42.44    3.37
  -7 -11  -1   38.84    3.43
  -8 -12   0   -1.15    1.65
  -9 -13   1   11.94    2.58
 -10 -14   2    2.87    2.30
  -2  -6  -7    2.72    1.44
  -3  -7  -6    3.41    1.44
  -5  -9  -4   27.62    2.17
  -6 -10  -3    0.31    1.62
  -6 -10  -3    1.22    1.07
  -7 -11  -2    8.78    2.24
  -7 -11  -2    7.48    1.34
  -8 -12  -1   12.51    2.51
  -8 -12  -1    7.84    1.35
  -9 -13   0    1.41    2.21
  -6 -10  -4    7.16    1.46
  -7 -11  -3    5.64    1.41
  -8 -12  -2    0.25    2.24
  -8 -12  -2   -0.57    2.13
 -10  -4   0    1.88    2.29
  -9  -3  -1    4.73    2.34
  -8  -2  -2    0.44    1.86
  -7  -1  -3    3.13    1.24
  -6   0  -4   31.72    2.36
  -5   1  -5    5.56    1.44
  -4   2  -6    1.96    1.35
 -11  -5   2    1.98    2.35
 -10  -4   1    2.37    2.09
  -9  -3   0    2.74    1.93
  -8  -2  -1   18.27    2.56
  -7  -1  -2   17.22    2.41
  -6   0  -3   -0.65    0.94
  -6   0  -3    0.19    1.45
  -5   1  -4   18.85    1.74
  -4   2  -5   26.57    2.14
  -3   3  -6    4.87    1.32
  -2   4  -7    0.21    1.26
 -11  -5   3   -1.08    2.09
 -10  -4   2   13.88    2.54
  -9  -3   1   26.02    2.87
  -8  -2   0    5.56    1.88
  -7  -1  -1   13.23    2.10
  -6   0  -2   80.70    4.36
  -5   1  -3   14.78    1.37
  -5   1  -3   12.73    1.83
   5  -1   3   14.85    2.05
  -4   2  -4    4.41    1.04
  -4   2  -4    4.74    1.29
   4  -2   4    7.75    1.65
  -3   3  -5    9.54    1.35
   3  -3   5    9.59    1.77
  -2   4  -6   10.17    1.51
   2  -4   6    9.05    1.82
  -1   5  -7    2.52    1.23
   1  -5   7    3.55    1.54
   0   6  -8    3.86    1.51
 -11  -5   4    7.59    2.43
 -10  -4   3    9.27    2.22
  -9  -3   2    2.47    1.73
  -8  -2   1   39.47    3.27
  -7  -1   0   39.23    3.13
  -6   0  -1    1.00    1.24
   6   0   1    0.06    1.16
  -5   1  -2   46.25    2.96
   5  -1   2   43.37    2.98
  -4   2  -3    1.88    1.09
  -4   2  -3    2.55    0.80
   4  -2   3    4.47    1.34
   4  -2   3    4.48    1.30
  -3   3  -4    8.51    1.17
  -3   3  -4    7.73    1.25
   3  -3   4    6.29    1.48
   3  -3   4    7.91    1.52
  -2   4  -5   13.86    1.50
   2  -4   5   13.74    1.79
  -1   5  -6   16.37    1.70
   1  -5   6   17.41    2.00
   0   6  -7   17.49    1.89
   0  -6   7   19.44    2.02
   1   7  -8    0.63    1.20
 -11  -5   5   -0.76    2.04
 -10  -4   4   34.17    3.45
  -9  -3   3   31.54    3.05
  -8  -2   2    3.89    1.46
  -7  -1   1   10.07    1.73
  -6   0   0   34.72    2.60
   6   0   0   36.42    2.60
  -5   1  -1   27.71    2.34
   5  -1   1   27.43    2.29
  -4   2  -2   18.59    1.85
  -4   2  -2   18.84    1.34
   4  -2   2   17.71    1.78
   4  -2   2   20.10    1.92
  -3   3  -3   50.24    2.68
  -3   3  -3   48.85    2.30
   3  -3   3   45.96    2.76
   3  -3   3   44.50    2.72
  -2   4  -4   11.67    1.20
   2  -4   4   11.32    1.49
   2  -4   4   10.06    1.41
  -1   5  -5    1.97    0.93
   1  -5   5    2.30    1.07
   1  -5   5    3.12    1.14
   0   6  -6   12.46    1.47
   0  -6   6   13.78    1.58
   1   7  -7   11.81    1.54
   2   8  -8    3.40    1.29
 -11  -5   6   14.68    2.58
 -10  -4   5    0.71    1.71
  -9  -3   4    0.14    1.48
  -8  -2   3   12.74    1.79
  -8  -2   3   11.71    1.80
  -7  -1   2   13.99    1.77
  -7  -1   2   11.92    1.72
  -6   0   1    0.89    1.10
  -6   0   1    0.02    0.95
   6   0  -1   -1.15    0.94
  -5   1   0   89.76    4.04
  -5   1   0   88.51    4.04
   5  -1   0   77.54    3.96
  -4   2  -1  190.54    7.17
   4  -2   1  170.34    7.09
   4  -2   1  174.18    7.11
  -3   3  -2    1.94    0.61
  -3   3  -2    1.77    0.88
   3  -3   2    3.44    1.02
   3  -3   2    3.36    0.59
   3  -3   2    3.77    0.99
  -2   4  -3   34.54    1.74
  -2   4  -3   32.15    1.91
   2  -4   3   27.80    2.06
   2  -4   3   28.61    2.04
  -1   5  -4   68.78    3.21
   1  -5   4   74.32    3.42
   1  -5   4   75.09    3.42
   0   6  -5   37.56    2.24
   0  -6   5   39.87    2.31
   0  -6   5   39.54    2.33
   1   7  -6    0.44    0.88
   2   8  -7    7.13    1.29
   3   9  -8    5.75    1.43
 -11  -5   7    1.84    2.11
 -10  -4   6    6.39    1.91
  -9  -3   5    2.34    1.56
  -8  -2   4    0.75    1.29
  -7  -1   3   22.13    2.14
  -7  -1   3   19.10    1.97
  -6   0   2   21.27    1.97
  -6   0   2   19.88    1.83
  -5   1   1   75.08    3.49
  -5   1   1   75.09    3.56
   5  -1  -1   75.52    3.52
  -4   2   0    0.36    0.76
  -4   2   0    0.34    0.84
   4  -2   0    0.89    0.73
   4  -2   0    1.26    0.85
  -3   3  -1   69.07    3.28
  -3   3  -1   72.79    3.22
  -3   3  -1   67.86    2.76
   3  -3   1   70.89    3.24
   3  -3   1   76.34    3.32
  -2   4  -2  141.95    5.39
  -2   4  -2  142.35    5.67
  -2   4  -2  140.62    5.66
   2  -4   2  148.10    5.73
   2  -4   2  139.26    5.34
   2  -4   2  153.75    5.77
  -1   5  -3   14.19    1.32
  -1   5  -3   12.29    1.12
  -1   5  -3   14.10    1.11
   1  -5   3   12.60    1.26
   1  -5   3   13.55    1.31
   0   6  -4   25.95    1.70
   0  -6   4   29.15    1.78
   0  -6   4   29.10    1.83
   1   7  -5   11.30    1.23
   2   8  -6    3.22    0.93
   3   9  -7    2.13    1.09
 -10  -4   7    1.03    1.73
  -9  -3   6    2.33    1.53
  -7  -1   4   33.65    2.23
  -7  -1   4   36.04    2.47
  -6   0   3   -0.13    0.89
  -6   0   3   -0.55    0.75
  -5   1   2  121.57    5.15
  -5   1   2  131.70    5.22
   5  -1  -2  128.59    5.11
  -4   2   1  140.49    5.66
  -4   2   1  144.31    5.64
   4  -2  -1  143.71    5.63
   4  -2  -1  141.02    5.58
  -3   3   0   92.78    3.84
  -3   3   0   90.79    3.81
   3  -3   0   89.77    3.83
   3  -3   0   92.40    3.79
  -2   4  -1   26.55    1.66
  -2   4  -1   27.76    1.69
  -2   4  -1   27.31    1.28
   2  -4   1   29.30    1.72
   2  -4   1   29.94    1.64
  -1   5  -2   80.12    3.31
  -1   5  -2   82.02    3.29
  -1   5  -2   81.13    3.19
   1  -5   2   81.97    3.40
   1  -5   2   82.40    3.19
   1  -5   2   80.47    3.40
   0   6  -3    6.84    0.83
   0  -6   3    7.97    0.92
   0  -6   3    5.18    0.79
   1   7  -4   21.02    1.44
   2   8  -5   26.73    1.78
  -7  -1   5   45.45    2.64
  -7  -1   5   41.40    2.43
  -6   0   4   71.03    3.20
  -6   0   4   69.89    3.26
  -5   1   3   92.02    3.82
  -5   1   3   87.85    3.53
  -5   1   3   90.69    3.79
  -4   2   2    8.15    0.98
  -4   2   2    7.13    0.63
  -4   2   2    8.05    0.96
   4  -2  -2    8.08    0.93
  -3   3   1   61.56    2.74
  -3   3   1   62.74    2.75
   3  -3  -1   63.50    2.77
  -2   4   0    9.80    0.91
   2  -4   0    6.39    0.78
   2  -4   0    4.89    0.81
  -1   5  -1    5.97    0.77
  -1   5  -1    6.00    0.72
  -1   5  -1    4.92    0.52
   1  -5   1    5.81    0.76
   1  -5   1    6.22    0.77
   1  -5   1    5.80    0.52
   0   6  -2   34.09    1.47
   0  -6   2   27.35    1.50
   0  -6   2   27.56    1.43
   0  -6   2   27.60    1.51
   1   7  -3  172.16    6.48
   6   0  -5   -0.46    0.70
  -5   1   4   35.84    1.93
   5  -1  -4   38.81    1.85
  -4   2   3   29.83    1.47
  -4   2   3   28.31    1.59
   4  -2  -3   27.13    1.43
  -3   3   2    5.99    0.57
  -3   3   2    6.87    0.56
  -3   3   2    8.51    0.89
   3  -3  -2    6.01    0.54
   3  -3  -2    4.64    0.66
  -2   4   1   23.58    1.38
   2  -4  -1   23.16    1.37
  -1   5   0  205.97    7.38
   1  -5   0  195.26    7.38
   0   6  -1  212.66    8.17
   0  -6   1  235.81    8.23
  -1  -7   2   44.27    1.94
   7   1  -7   13.51    1.55
   6   0  -6   67.47    3.17
   5  -1  -5    9.63    1.06
   4  -2  -4  107.43    4.24
  -3   3   3   83.55    3.30
  -3   3   3   80.59    3.27
  -3   3   3   80.94    3.24
   3  -3  -3   85.14    3.27
   2  -4  -2    6.27    0.59
   2  -4  -2    7.55    0.63
   2  -4  -2    5.23    0.54
  -1   5   1   44.74    2.08
   1  -5  -1   49.58    2.08
   0   6   0   32.74    1.69
   0  -6   0   34.19    1.69
   1   7  -1  535.45   19.23
  -1  -7   1  541.43   19.25
  -2  -8   2    9.87    0.94
   7   1  -8   -0.08    1.07
   6   0  -7    0.23    0.90
   5  -1  -6   50.34    2.62
   4  -2  -5   56.01    2.67
   3  -3  -4   90.44    3.67
  -2   4   3   45.98    2.08
   2  -4  -3   44.69    2.06
   2  -4  -3   44.72    2.02
  -1   5   2  567.56   20.73
   1  -5  -2  570.21   20.59
   1  -5  -2  596.58   20.69
   0   6   1  241.01    8.60
   0  -6  -1  222.59    8.57
   1   7   0   78.88    3.26
   2   8  -1   73.91    3.08
  -4 -10   3    4.01    0.86
   7   1  -9    6.69    1.54
   6   0  -8    0.49    1.15
   5  -1  -7    0.40    0.91
   4  -2  -6    6.26    1.10
   3  -3  -5   42.34    2.26
  -2   4   4  103.69    4.26
   2  -4  -4  109.42    4.27
  -1   5   3   28.55    1.68
   1  -5  -3   28.42    1.55
   0   6   2   31.43    1.81
   0  -6  -2   33.37    1.81
   0  -6  -2   35.33    1.65
   1   7   1   59.01    2.78
  -1  -7  -1   65.03    2.76
   2   8   0   12.00    1.22
  -2  -8   0    7.51    0.94
   3   9  -1   59.80    2.77
  -3  -9   1   61.16    2.82
  -4 -10   2   77.39    3.48
  -5 -11   3   37.53    2.30
  -6 -12   4    3.02    1.14
   6   0  -9   -1.40    1.19
   5  -1  -8   20.89    2.01
   4  -2  -7   43.30    2.64
   3  -3  -6   12.72    1.36
  -2   4   5   13.30    1.28
   2  -4  -5   11.47    1.21
  -1   5   4   77.32    3.42
   1  -5  -4   78.13    3.31
   1  -5  -4   79.25    3.37
   0   6   3    8.27    1.04
   0  -6  -3    6.12    0.94
   0  -6  -3    7.46    0.91
   1   7   2   22.52    1.65
  -1  -7  -2   25.49    1.61
   2   8   1  138.03    5.54
  -2  -8  -1  137.26    5.52
   3   9   0   97.20    4.08
  -3  -9   0   91.20    4.08
  -4 -10   1   25.02    1.88
  -5 -11   2   44.50    2.64
  -6 -12   3   37.33    2.58
  -7 -13   4   15.86    1.84
  -8 -14   5    2.17    1.55
  -9 -15   6    1.09    1.72
   5  -1  -9    5.24    1.59
   4  -2  -8    2.27    1.27
   3  -3  -7   12.53    1.56
  -2   4   6    7.30    1.12
   2  -4  -6    5.44    1.10
  -1   5   5    7.19    1.11
   1  -5  -5    5.06    1.01
   0   6   4   27.08    1.80
   0  -6  -4   23.86    1.67
   0  -6  -4   23.75    1.61
   1   7   3   53.71    2.60
  -1  -7  -3   45.10    2.30
  -1  -7  -3   47.68    2.53
   2   8   2   33.95    2.09
  -2  -8  -2   29.88    2.02
   3   9   1   55.87    2.95
  -3  -9  -1   60.27    2.96
  -4 -10   0   31.82    2.21
  -5 -11   1   18.29    1.93
  -6 -12   2   12.13    1.64
  -7 -13   3   19.16    2.08
  -8 -14   4    8.56    1.86
  -9 -15   5    3.35    1.82
   4  -2  -9    8.33    1.72
   3  -3  -8    2.74    1.33
   2  -4  -7    5.36    1.19
  -1   5   6   10.74    1.96
   1  -5  -6   10.80    1.37
   0   6   5   38.73    2.35
   0  -6  -5   36.02    2.14
   0  -6  -5   34.48    2.26
   1   7   4    3.54    1.03
  -1  -7  -4    4.02    1.01
  -1  -7  -4    2.59    0.88
   2   8   3   50.87    2.90
  -2  -8  -3   53.24    2.89
  -2  -8  -3   54.86    2.60
   3   9   2  118.11    5.20
  -3  -9  -2  119.46    5.19
  -4 -10  -1   10.94    1.47
  -5 -11   0   65.54    3.57
  -6 -12   1   30.06    2.54
  -7 -13   2    9.25    1.76
  -8 -14   3   30.12    3.08
  -9 -15   4    5.65    1.93
 -10 -16   5    1.26    1.97
   3  -3  -9    5.21    1.58
   2  -4  -8    4.51    1.38
   1  -5  -7    2.95    1.20
   0  -6  -6   12.05    1.50
   1   7   5   41.15    3.26
  -1  -7  -5   46.61    2.50
  -1  -7  -5   44.81    2.64
   2   8   4    9.28    1.48
  -2  -8  -4   10.53    1.31
  -2  -8  -4    9.88    1.42
  -3  -9  -3   23.56    1.75
  -3  -9  -3   23.66    2.20
  -4 -10  -2    4.43    1.29
  -5 -11  -1    3.25    1.29
  -6 -12   0    1.77    1.40
  -7 -13   1   12.45    2.03
  -8 -14   2   36.96    3.41
  -9 -15   3    1.24    1.86
 -10 -16   4    0.16    2.02
   2  -4  -9    3.05    1.59
   1  -5  -8   17.77    2.03
   0  -6  -7   16.26    1.88
  -1  -7  -6    1.44    1.23
  -2  -8  -5   27.36    2.07
  -3  -9  -4   10.23    1.39
  -3  -9  -4   12.13    1.74
  -4 -10  -3    6.37    1.51
  -4 -10  -3    6.83    1.19
  -5 -11  -2   24.16    2.46
  -6 -12  -1    6.16    1.69
  -7 -13   0    6.90    1.89
  -8 -14   1    3.55    1.87
  -9 -15   2    7.42    2.25
 -10 -16   3    4.39    2.34
   0  -6  -8    1.46    1.45
  -1  -7  -7    6.74    1.60
  -2  -8  -6    1.68    1.23
  -3  -9  -5    4.41    1.23
  -4 -10  -4   25.31    2.57
  -4 -10  -4   25.89    2.06
  -5 -11  -3   18.88    2.35
  -5 -11  -3   16.13    1.66
  -6 -12  -2    1.63    1.03
  -6 -12  -2    2.68    1.66
  -7 -13  -1   18.92    2.53
  -8 -14   0   25.34    3.09
  -9 -15   1    4.72    2.25
  -2  -8  -7    8.12    1.69
  -3  -9  -6    9.37    1.83
  -4 -10  -5   -0.19    1.09
  -5 -11  -4    6.61    1.36
  -6 -12  -3   14.55    1.68
  -6 -12  -3   18.92    2.73
  -7 -13  -2    7.10    2.20
  -7 -13  -2    9.24    1.55
  -8 -14  -1    1.50    2.03
  -9 -15   0    4.11    2.38
  -6 -12  -4    1.90    1.32
 -10  -2   0    0.98    2.20
  -9  -1  -1    0.90    2.05
  -8   0  -2   15.71    2.67
  -7   1  -3    1.45    1.19
  -6   2  -4    0.72    1.16
  -5   3  -5   17.21    1.84
  -4   4  -6   16.83    1.94
 -11  -3   2   -2.53    2.11
 -10  -2   1    2.10    2.12
  -9  -1   0    3.65    2.08
  -8   0  -1    0.51    1.77
  -7   1  -2   16.53    1.50
  -7   1  -2   19.84    2.50
  -6   2  -3   38.49    3.18
  -6   2  -3   38.03    2.28
   6  -2   3   35.69    3.31
  -5   3  -4    9.94    1.36
   5  -3   4    8.82    2.02
  -4   4  -5    2.75    1.19
   4  -4   5    3.67    1.67
  -3   5  -6   14.25    1.77
   3  -5   6   17.28    2.38
  -2   6  -7    0.01    1.25
   2  -6   7    1.27    1.68
 -11  -3   3    4.55    2.39
 -10  -2   2    1.01    1.92
  -9  -1   1   17.05    2.52
  -8   0   0   41.97    3.54
  -7   1  -1   12.37    2.03
   7  -1   1   12.98    2.08
  -6   2  -2    3.75    1.48
  -6   2  -2    2.64    0.84
   6  -2   2    2.06    1.43
  -5   3  -3   35.46    2.77
  -5   3  -3   32.22    2.05
   5  -3   3   40.54    3.01
  -4   4  -4   13.94    1.42
  -4   4  -4   15.15    2.53
   4  -4   4   14.07    2.04
  -3   5  -5    0.54    0.97
   3  -5   5    1.57    1.39
  -2   6  -6   15.68    1.70
   2  -6   6   11.92    1.95
  -1   7  -7    4.98    1.41
   1  -7   7    6.39    1.73
   0   8  -8    1.40    1.34
   0  -8   8    2.43    1.64
 -11  -3   4    2.08    2.09
 -10  -2   3   22.50    2.76
  -9  -1   2   46.04    3.59
  -8   0   1    0.43    1.43
  -7   1   0   35.78    2.92
   7  -1   0   40.68    2.97
  -6   2  -1   80.54    4.27
   6  -2   1   82.00    4.28
  -5   3  -2    3.86    0.79
  -5   3  -2    3.50    1.24
   5  -3   2    5.28    1.43
  -4   4  -3   12.08    1.15
  -4   4  -3   12.67    1.62
   4  -4   3   10.09    1.65
   4  -4   3   13.00    1.80
  -3   5  -4    1.46    1.00
  -3   5  -4    1.94    0.86
   3  -5   4    0.21    1.06
   3  -5   4    0.37    1.95
  -2   6  -5    9.20    1.25
   2  -6   5    6.08    1.40
  -1   7  -6    1.12    1.04
   1  -7   6    1.55    1.19
   0   8  -7    5.47    1.36
   0  -8   7    7.47    1.62
   1   9  -8    7.30    1.53
 -11  -3   5   13.88    2.50
 -10  -2   4    3.54    1.84
  -9  -1   3    6.94    1.79
  -8   0   2    6.60    1.59
  -7   1   1    8.62    1.64
   7  -1  -1   11.42    1.65
  -6   2   0   15.46    1.84
   6  -2   0   13.16    1.77
  -5   3  -1   28.47    2.24
   5  -3   1   24.35    2.20
  -4   4  -2   28.46    1.50
  -4   4  -2   27.84    2.13
   4  -4   2   21.17    2.13
   4  -4   2   26.06    2.15
  -3   5  -3   16.19    1.24
  -3   5  -3   15.10    1.54
   3  -5   3   13.11    1.60
   3  -5   3   12.91    1.62
  -2   6  -4   50.78    2.52
   2  -6   4   48.06    2.89
   2  -6   4   50.57    2.93
  -1   7  -5   47.85    2.57
   1  -7   5   48.04    3.33
   1  -7   5   46.82    2.83
   0   8  -6   13.79    1.54
   0  -8   6   15.70    1.71
   1   9  -7    5.86    1.28
   2  10  -8    9.73    1.65
 -11  -3   6    1.64    2.06
 -10  -2   5   23.50    2.65
  -9  -1   4    2.08    1.58
  -8   0   3    0.35    1.16
  -8   0   3    0.75    1.30
  -7   1   2   10.10    1.63
  -7   1   2   11.15    1.56
   7  -1  -2   11.51    1.53
  -6   2   1   20.60    2.16
  -6   2   1   24.50    2.07
   6  -2  -1   19.27    2.05
  -5   3   0   14.43    1.62
  -5   3   0   12.96    1.56
   5  -3   0   12.55    1.49
  -4   4  -1   12.43    1.46
   4  -4   1   10.14    1.39
   4  -4   1   10.31    1.31
  -3   5  -2   82.98    3.71
  -3   5  -2   81.87    3.25
   3  -5   2   79.87    3.76
   3  -5   2   83.61    3.78
   3  -5   2   78.50    3.17
  -2   6  -3   73.09    3.17
  -2   6  -3   77.67    3.44
   2  -6   3   74.02    3.55
   2  -6   3   77.19    3.61
  -1   7  -4    2.57    0.82
   1  -7   4    2.70    1.01
   1  -7   4    1.88    0.97
   0   8  -5   27.21    1.87
   0  -8   5   25.81    2.01
   0  -8   5   26.64    2.00
   1   9  -6   10.88    1.34
   2  10  -7    3.92    1.18
 -11  -3   7    2.62    2.07
 -10  -2   6    1.29    1.77
  -9  -1   5    0.34    1.40
  -8   0   4    2.12    1.28
  -7   1   3   19.74    2.08
  -7   1   3   20.11    1.92
  -6   2   2    1.67    0.96
  -6   2   2   -0.11    0.96
   6  -2  -2    1.32    0.93
  -5   3   1   62.55    3.14
  -5   3   1   61.64    3.09
   5  -3  -1   63.15    3.09
  -4   4   0  139.46    5.50
  -4   4   0  133.77    5.52
   4  -4   0  135.12    5.46
   4  -4   0  128.95    5.49
  -3   5  -1    7.98    1.17
  -3   5  -1    8.66    1.13
   3  -5   1    9.08    1.19
   3  -5   1    8.41    1.07
  -2   6  -2   78.93    3.22
  -2   6  -2   81.41    3.80
  -2   6  -2   84.14    3.59
   2  -6   2   80.00    3.57
   2  -6   2   77.65    3.19
   2  -6   2   88.91    3.66
  -1   7  -3   49.00    2.31
  -1   7  -3   46.66    2.34
   1  -7   3   55.59    2.58
   1  -7   3   52.27    2.53
   0   8  -4    4.90    0.92
   0  -8   4    5.41    0.99
   0  -8   4    5.40    0.95
   1   9  -5   21.06    1.68
   2  10  -6    9.00    1.28
 -10  -2   7    4.91    1.83
  -9  -1   6    3.84    1.59
  -8   0   5   -0.18    1.20
  -7   1   4   33.78    2.25
  -7   1   4   33.01    2.41
  -6   2   3   57.16    2.99
  -6   2   3   57.03    2.48
  -6   2   3   59.63    2.95
   6  -2  -3   60.80    2.81
  -5   3   2   39.77    2.25
  -5   3   2   38.99    2.21
   5  -3  -2   40.99    2.20
  -4   4   1   70.54    3.29
  -4   4   1   71.97    3.30
   4  -4  -1   78.67    3.34
  -3   5   0  144.38    5.51
  -3   5   0  133.60    5.50
   3  -5   0  140.92    5.51
   3  -5   0  135.69    5.47
  -2   6  -1   70.66    3.19
  -2   6  -1   76.17    3.25
   2  -6   1   76.46    2.83
   2  -6   1   75.43    3.25
   2  -6   1   74.18    3.26
  -1   7  -2   27.23    1.51
  -1   7  -2   27.53    1.37
  -1   7  -2   26.74    1.55
   1  -7   2   23.47    1.61
   1  -7   2   24.50    1.35
   1  -7   2   26.33    1.65
   0   8  -3   83.87    3.54
   0  -8   3   90.61    3.67
   0  -8   3   88.31    3.65
   1   9  -4   14.86    1.26
  -9  -1   7   11.01    1.82
  -8   0   6   30.20    2.54
  -7   1   5   43.70    2.59
  -7   1   5   41.85    2.42
  -6   2   4    5.06    1.01
  -6   2   4    4.21    1.00
  -5   3   3   99.16    3.72
  -5   3   3   97.92    3.75
  -5   3   3   95.88    4.09
  -5   3   3   94.97    4.06
  -4   4   2   89.29    3.69
  -4   4   2   82.04    3.66
   4  -4  -2   88.61    3.63
  -3   5   1   12.97    1.29
  -3   5   1   13.20    1.25
   3  -5  -1   12.31    1.27
  -2   6   0   38.66    1.96
  -2   6   0   38.19    1.90
   2  -6   0   33.89    1.91
  -1   7  -1   66.34    2.69
  -1   7  -1   61.76    2.62
   1  -7   1   58.88    2.40
   1  -7   1   59.07    2.69
   0   8  -2   21.56    1.24
   0   8  -2   20.59    1.26
   0  -8   2   20.59    1.24
   0  -8   2   19.68    1.35
  -6   2   5   28.11    1.80
   6  -2  -5   28.31    1.71
  -5   3   4    6.07    1.00
   5  -3  -4    6.54    0.83
  -4   4   3   11.61    1.13
  -4   4   3    9.71    0.81
   4  -4  -3   11.27    1.02
   4  -4  -3   11.79    0.93
   3  -5  -2    5.49    0.53
   3  -5  -2    6.40    0.82
   3  -5  -2    5.46    0.57
  -2   6   1   59.58    2.49
   2  -6  -1   50.36    2.44
  -1   7   0   79.28    3.35
   1  -7   0   84.83    3.39
   0   8  -1   62.94    2.66
   0  -8   1   59.74    2.69
  -1  -9   2   98.77    3.94
   7  -1  -7   15.89    1.55
   6  -2  -6    6.64    1.07
   5  -3  -5   42.01    2.14
  -4   4   4    3.30    0.76
   4  -4  -4    0.23    0.58
  -3   5   3    7.30    0.89
  -3   5   3    7.20    0.84
   3  -5  -3    5.99    0.70
   3  -5  -3    6.33    0.77
  -2   6   2   63.27    2.83
   2  -6  -2   66.98    2.80
   2  -6  -2   69.49    2.65
  -1   7   1  575.90   20.30
   1  -7  -1  553.98   20.29
   0   8   0  142.67    5.48
   0  -8   0  141.43    5.48
   1   9  -1    8.13    0.91
  -1  -9   1   10.42    0.99
  -2 -10   2  133.41    5.19
   8   0  -9   -0.90    1.21
   7  -1  -8   -1.36    0.99
   6  -2  -7   27.03    2.11
   5  -3  -6   13.93    1.36
   4  -4  -5   14.41    1.26
  -3   5   4  109.58    4.26
   3  -5  -4  100.44    4.18
  -2   6   3   40.70    2.13
   2  -6  -3   47.09    2.03
  -1   7   2   45.19    2.20
   1  -7  -2   41.18    2.11
   0   8   1   55.02    2.69
   0  -8  -1   62.13    2.71
   1   9   0   66.27    3.05
  -1  -9   0   73.57    3.06
   2  10  -1    9.94    1.01
  -2 -10   1    7.97    0.93
   3  11  -2   29.82    1.83
  -3 -11   2   29.82    1.76
  -4 -12   3   22.97    1.70
  -5 -13   4   17.83    1.66
  -6 -14   5    5.63    1.24
   7  -1  -9    3.10    1.37
   6  -2  -8    1.25    1.19
   5  -3  -7   11.11    1.40
   4  -4  -6   38.09    2.25
  -3   5   5   -0.28    0.75
   3  -5  -5    0.86    0.72
  -2   6   4   31.02    1.90
   2  -6  -4   34.72    1.81
   2  -6  -4   33.69    1.85
  -1   7   3  144.36    6.01
   1  -7  -3  153.94    5.91
   1  -7  -3  161.77    5.83
   0   8   2   15.60    1.43
   0  -8  -2   19.62    1.51
   1   9   1   96.81    4.08
  -1  -9  -1   96.83    4.08
   2  10   0  161.79    6.33
  -2 -10   0  161.85    6.34
  -3 -11   1   16.89    1.47
  -4 -12   2   17.10    1.58
  -6 -14   4    5.88    1.30
  -7 -15   5    8.64    1.57
  -8 -16   6   -0.83    1.44
   6  -2  -9    8.59    1.62
   5  -3  -8    4.80    1.35
   4  -4  -7    9.74    1.36
  -3   5   6   52.39    2.77
   3  -5  -6   54.33    2.77
  -2   6   5   32.67    1.97
   2  -6  -5   27.98    1.88
  -1   7   4   19.50    1.65
   1  -7  -4   19.93    1.46
   0   8   3   92.98    3.81
   0  -8  -3   82.02    3.53
   0  -8  -3   80.44    3.71
   1   9   2   10.75    1.24
  -1  -9  -2    6.42    1.04
   2  10   1   13.87    1.38
  -2 -10  -1   14.09    1.47
  -3 -11   0   30.84    2.02
  -4 -12   1   79.66    3.73
  -5 -13   2   29.40    2.24
  -6 -14   3    0.79    1.13
  -7 -15   4   13.50    1.85
  -8 -16   5    3.82    1.62
  -9 -17   6   -1.45    1.60
   5  -3  -9    8.19    1.58
   4  -4  -8    5.16    1.40
   3  -5  -7    2.30    1.06
  -2   6   6    4.64    1.11
   2  -6  -6    3.23    1.00
  -1   7   5   11.61    1.40
   1  -7  -5    9.83    1.18
   1  -7  -5    8.55    1.18
   0   8   4    5.50    1.10
   0  -8  -4    5.06    1.02
   0  -8  -4    5.04    1.06
   1   9   3   53.34    2.85
  -1  -9  -3   49.49    2.54
  -1  -9  -3   56.25    2.79
   2  10   2   27.12    2.14
  -2 -10  -2   33.67    2.09
  -3 -11  -1   58.43    3.07
  -4 -12   0    2.40    1.16
  -5 -13   1   29.05    2.34
  -6 -14   2   15.83    1.88
  -7 -15   3    1.97    1.42
  -8 -16   4   15.93    2.23
  -9 -17   5    3.75    1.94
   4  -4  -9   -0.24    1.33
   3  -5  -8    5.35    1.41
   2  -6  -7    2.13    1.09
   1  -7  -6    0.14    0.91
   0   8   5   26.49    2.11
   0  -8  -5   27.16    1.91
   1   9   4   63.74    3.40
  -1  -9  -4   67.30    3.15
  -1  -9  -4   69.63    3.37
   2  10   3   12.87    1.61
  -2 -10  -3   14.05    1.37
  -2 -10  -3   13.35    1.55
  -3 -11  -2   67.06    3.51
  -4 -12  -1   72.49    3.75
  -5 -13   0   20.45    2.18
  -6 -14   1   32.75    2.77
  -7 -15   2   13.15    2.01
  -8 -16   3    3.81    1.84
  -9 -17   4    5.36    2.08
   3  -5  -9    0.66    1.43
   2  -6  -8    3.20    1.36
   1  -7  -7    7.16    1.45
   0  -8  -6   14.74    1.67
  -1  -9  -5    7.66    1.28
  -1  -9  -5    9.04    1.48
   2  10   4   47.67    3.13
  -2 -10  -4   51.25    2.71
  -2 -10  -4   53.51    3.11
  -3 -11  -3    6.62    1.40
  -3 -11  -3    5.40    1.13
  -4 -12  -2   23.52    2.32
  -5 -13  -1   17.02    2.07
  -6 -14   0    6.44    1.69
  -7 -15   1   -0.87    1.42
  -8 -16   2    8.77    2.14
  -9 -17   3   16.37    2.60
   1  -7  -8    1.21    1.37
   0  -8  -7    4.94    1.41
  -1  -9  -6   15.40    1.80
  -2 -10  -5   10.10    1.52
  -3 -11  -4   20.29    2.18
  -3 -11  -4   17.29    1.74
  -4 -12  -3    4.03    1.47
  -4 -12  -3    1.99    1.11
  -5 -13  -2    3.44    1.52
  -6 -14  -1   17.98    2.43
  -7 -15   0   21.09    2.67
  -8 -16   1   17.68    2.61
  -9 -17   2    3.71    2.19
   0  -8  -8    1.19    1.43
  -1  -9  -7   14.35    1.88
  -2 -10  -6   12.16    1.85
  -3 -11  -5    1.54    1.26
  -4 -12  -4    2.76    1.20
  -4 -12  -4    3.05    1.71
  -5 -13  -3   14.55    1.72
  -5 -13  -3   12.55    2.24
  -6 -14  -2   24.77    2.82
  -7 -15  -1    7.19    2.10
  -8 -16   0    2.31    1.98
  -9 -17   1    7.95    2.48
  -2 -10  -7   -1.01    1.45
  -3 -11  -6    7.91    1.74
  -4 -12  -5   17.02    1.92
  -5 -13  -4    2.15    1.30
  -6 -14  -3    1.20    3.41
  -6 -14  -3    0.45    1.17
  -7 -15  -2    3.91    2.32
  -7 -15  -2    3.47    1.28
  -8 -16  -1    2.42    2.25
 -10   0   0    1.24    2.31
  -9   1  -1    0.36    2.06
  -6   4  -4   17.07    1.72
   6  -4   4   13.17    2.46
  -5   5  -5    1.34    1.25
   5  -5   5    0.58    1.82
  -4   6  -6    7.86    1.56
   4  -6   6    4.39    2.00
 -11  -1   2   -1.31    2.15
 -10   0   1   -2.03    1.92
  -9   1   0    2.81    2.04
  -8   2  -1   25.19    2.99
  -7   3  -2    6.24    1.92
   7  -3   2    6.77    1.99
  -6   4  -3    4.48    2.19
  -6   4  -3    5.35    1.10
   6  -4   3    3.63    1.76
  -5   5  -4   32.45    2.25
   5  -5   4   35.31    3.28
  -4   6  -5   15.88    1.68
   4  -6   5   22.02    2.62
  -3   7  -6    2.85    1.29
   3  -7   6    2.83    1.70
  -2   8  -7    9.68    1.67
   2  -8   7   11.23    2.22
 -11  -1   3   -0.70    2.06
 -10   0   2   23.29    2.87
  -9   1   1   18.85    2.57
  -8   2   0    2.82    1.66
   8  -2   0    4.85    1.70
  -7   3  -1   32.69    3.03
   7  -3   1   31.96    3.01
  -6   4  -2   32.63    2.92
   6  -4   2   35.89    3.00
  -5   5  -3    6.45    1.56
  -5   5  -3    7.72    1.04
   5  -5   3    6.69    1.63
  -4   6  -4   16.25    1.47
   4  -6   4   13.53    2.03
  -3   7  -5   11.72    1.41
   3  -7   5    9.80    1.83
  -2   8  -6    1.25    1.14
   2  -8   6    1.70    1.37
  -1   9  -7   11.05    1.65
   1  -9   7   13.87    2.05
 -11  -1   4   16.16    2.65
 -10   0   3    1.30    1.77
  -9   1   2   48.04    3.72
  -8   2   1   39.66    3.24
   8  -2  -1   40.68    3.07
  -7   3   0   17.38    2.21
   7  -3   0   25.35    2.42
  -6   4  -1    3.93    1.34
   6  -4   1    3.33    1.37
  -5   5  -2   21.61    2.29
   5  -5   2   30.94    2.44
  -4   6  -3    8.46    1.00
  -4   6  -3    5.75    1.32
   4  -6   3    5.13    1.41
   4  -6   3    6.04    1.45
  -3   7  -4   22.97    1.71
  -3   7  -4   22.03    2.03
   3  -7   4   23.82    2.34
  -2   8  -5   23.73    1.96
   2  -8   5   27.86    2.51
  -1   9  -6   17.49    1.72
   1  -9   6   18.17    2.10
   0  10  -7    2.14    1.17
   0 -10   7    2.95    1.39
   1  11  -8    0.04    1.26
 -11  -1   5    8.29    2.23
 -10   0   4   17.49    2.47
  -9   1   3    7.41    1.88
  -8   2   2    3.81    1.54
   8  -2  -2    3.84    1.36
  -7   3   1   40.33    3.05
   7  -3  -1   45.90    2.95
  -6   4   0   36.53    2.81
   6  -4   0   40.09    2.70
  -5   5  -1    1.95    1.13
   5  -5   1    3.03    1.18
  -4   6  -2   41.89    1.89
  -4   6  -2   39.61    2.54
   4  -6   2   37.20    2.55
   4  -6   2   39.49    2.63
  -3   7  -3   40.88    2.51
  -3   7  -3   42.27    2.05
   3  -7   3   38.82    2.61
   3  -7   3   38.13    2.57
  -2   8  -4    7.54    1.12
  -2   8  -4    8.74    1.09
   2  -8   4    9.41    1.42
   2  -8   4   11.20    1.51
  -1   9  -5    8.06    1.15
   1  -9   5    6.41    1.37
   0  10  -6   30.17    2.22
   0 -10   6   34.04    2.52
   1  11  -7   10.56    1.55
 -11  -1   6    2.51    2.15
 -10   0   5    1.87    1.73
  -9   1   4    0.51    1.43
  -8   2   3   13.73    1.89
  -8   2   3   16.09    1.92
  -7   3   2   10.85    1.61
  -7   3   2    7.92    1.50
   7  -3  -2   11.44    1.60
  -6   4   1   27.68    2.20
  -6   4   1   30.59    2.37
   6  -4  -1   26.54    2.22
  -5   5   0   34.61    2.37
   5  -5   0   32.85    2.37
  -4   6  -1   56.63    2.96
   4  -6   1   50.06    2.86
   4  -6   1   53.68    2.89
  -3   7  -2   14.06    1.07
  -3   7  -2   13.76    1.50
   3  -7   2   13.18    1.51
   3  -7   2   14.52    1.48
  -2   8  -3   53.12    2.71
  -2   8  -3   57.88    2.49
   2  -8   3   54.92    2.85
   2  -8   3   49.56    2.86
  -1   9  -4   65.48    2.93
   1  -9   4   63.31    3.20
   1  -9   4   64.64    3.29
   0  10  -5   12.23    1.30
   0 -10   5   14.97    1.59
   0 -10   5   11.58    1.43
   1  11  -6   19.37    1.74
 -11  -1   7    4.40    2.20
 -10   0   6    1.17    1.67
  -9   1   5    0.26    1.41
  -8   2   4    0.48    1.20
  -7   3   3   15.51    1.74
  -7   3   3   19.40    1.92
   7  -3  -3   14.44    1.54
  -6   4   2   61.20    3.31
  -6   4   2   62.98    3.16
   6  -4  -2   59.48    3.10
  -5   5   1   35.86    2.37
  -5   5   1   39.64    2.33
   5  -5  -1   36.42    2.31
  -4   6   0  122.03    5.24
  -4   6   0  136.96    5.29
   4  -6   0  122.17    5.19
   4  -6   0  122.99    5.26
  -3   7  -1  206.76    8.07
  -3   7  -1  206.32    8.08
   3  -7   1  213.84    8.11
   3  -7   1  209.58    8.14
  -2   8  -2   32.54    2.00
  -2   8  -2   31.44    1.60
   2  -8   2   35.17    2.10
   2  -8   2   33.52    1.60
   2  -8   2   37.26    2.13
  -1   9  -3   52.16    2.48
  -1   9  -3   53.33    2.41
   1  -9   3   53.57    2.72
   1  -9   3   54.99    2.76
   0  10  -4   22.29    1.56
   0 -10   4   20.26    1.77
   0 -10   4   22.26    1.80
 -10   0   7   -0.02    1.69
  -9   1   6    5.15    1.57
  -8   2   5   28.45    2.51
  -7   3   4    9.14    1.42
  -7   3   4   10.40    1.42
  -6   4   3   40.02    2.50
  -6   4   3   39.01    2.37
   6  -4  -3   42.95    2.29
  -5   5   2   72.58    3.50
  -5   5   2   74.16    3.49
   5  -5  -2   81.56    3.48
  -4   6   1   88.12    3.92
  -4   6   1   92.52    3.91
   4  -6  -1   88.34    3.88
  -3   7   0   15.32    1.45
  -3   7   0   16.08    1.51
   3  -7   0   15.79    1.42
  -2   8  -1  149.66    5.76
  -2   8  -1  152.37    5.75
   2  -8   1  136.36    5.78
  -1   9  -2    6.35    0.88
  -1   9  -2    5.91    0.83
   1  -9   2    7.30    0.74
   0 -10   3   20.76    1.58
  -9   1   7    9.29    1.80
  -8   2   6    2.39    1.29
  -7   3   5   36.33    2.35
  -7   3   5   40.84    2.53
  -6   4   4   62.35    3.03
  -6   4   4   58.44    2.92
   6  -4  -4   56.91    2.54
  -5   5   3    9.63    1.19
  -5   5   3    8.78    0.78
   5  -5  -3    8.86    1.06
   5  -5  -3    9.59    0.76
  -4   6   2   34.67    2.03
   4  -6  -2   35.95    2.02
  -3   7   1   64.42    2.89
   3  -7  -1   61.70    2.89
  -2   8   0    9.72    1.02
   2  -8   0   10.26    1.11
  -1   9  -1  104.74    4.18
  -1   9  -1  101.60    4.14
   1  -9   1  101.16    3.87
   1  -9   1  102.58    4.22
   0  10  -2  107.29    4.28
   0 -10   2  107.89    4.39
  -1 -11   3   37.74    2.03
   7  -3  -6    4.73    1.00
  -6   4   5   11.99    1.36
   6  -4  -5   12.78    1.17
  -5   5   4   35.39    2.09
   5  -5  -4   38.50    1.87
  -4   6   3   14.10    1.00
  -4   6   3   14.76    1.31
   4  -6  -3   12.29    0.95
   4  -6  -3   11.98    1.18
  -3   7   2   52.23    2.54
   3  -7  -2   55.32    2.52
   3  -7  -2   53.55    2.19
  -2   8   1   69.53    3.15
   2  -8  -1   78.17    3.20
  -1   9   0   73.57    2.96
   1  -9   0   61.33    2.97
   0  10  -1    1.65    0.69
   0 -10   1    1.22    0.70
   1  11  -2    2.73    0.68
  -1 -11   2    4.96    0.83
  -2 -12   3  142.47    5.61
   8  -2  -8   -1.43    1.02
   7  -3  -7   16.82    1.62
   6  -4  -6   22.26    1.76
  -5   5   5    6.17    1.02
   5  -5  -5    5.51    0.90
  -4   6   4   40.11    2.14
   4  -6  -4   39.08    1.94
   3  -7  -3   36.84    1.72
   3  -7  -3   34.37    1.81
   3  -7  -3   34.90    1.71
  -2   8   2   10.02    1.05
   2  -8  -2   10.91    1.06
  -1   9   1    9.84    1.06
   1  -9  -1    8.59    1.01
   0  10   0   64.46    2.93
   0 -10   0   66.00    2.94
   1  11  -1  103.71    4.26
  -1 -11   1  105.07    4.31
   2  12  -2    3.66    0.74
  -2 -12   2    3.68    0.80
  -3 -13   3   68.62    3.14
  -4 -14   4   18.87    1.72
   8  -2  -9    0.47    1.30
   7  -3  -8    7.47    1.42
   6  -4  -7    1.12    0.97
   5  -5  -6   20.99    1.66
  -4   6   5   13.78    1.31
   4  -6  -5   12.49    1.21
  -3   7   4   14.11    1.44
   3  -7  -4   15.64    1.31
   3  -7  -4   16.61    1.25
  -2   8   3  127.66    5.13
   2  -8  -3  129.03    5.02
   2  -8  -3  123.21    4.87
  -1   9   2  104.38    4.25
   1  -9  -2   96.50    4.16
   0  10   1    2.13    0.87
   0 -10  -1    1.81    0.80
   1  11   0   32.15    2.01
  -1 -11   0   35.88    2.01
   2  12  -1   13.43    1.38
  -2 -12   1   17.86    1.47
  -3 -13   2    0.33    0.70
  -4 -14   3    7.54    1.08
  -5 -15   4   11.94    1.40
  -6 -16   5    6.00    1.27
  -7 -17   6    0.26    1.31
   7  -3  -9    1.41    1.35
   6  -4  -8   22.25    2.01
   5  -5  -7    1.99    0.99
  -4   6   6   22.06    1.93
   4  -6  -6   20.84    1.74
  -3   7   5   87.24    3.89
   3  -7  -5   83.81    3.70
  -2   8   4   54.30    2.77
   2  -8  -4   53.53    2.51
  -1   9   3   11.64    1.28
   1  -9  -3    7.42    1.02
   1  -9  -3    7.08    0.95
   0  10   2  105.09    4.49
   0 -10  -2  106.62    4.48
   1  11   1   20.08    1.68
  -1 -11  -1   23.11    1.67
   2  12   0   61.86    2.96
  -2 -12   0   58.37    2.92
  -3 -13   1   87.00    3.89
  -4 -14   2    9.11    1.20
  -5 -15   3   14.38    1.58
  -6 -16   4    9.10    1.52
  -7 -17   5   13.00    1.88
  -8 -18   6    5.21    1.72
   6  -4  -9    3.89    1.45
   5  -5  -8   15.06    1.76
   4  -6  -7   15.09    1.65
  -3   7   6    7.99    1.38
   3  -7  -6    8.12    1.21
  -2   8   5   28.73    2.00
   2  -8  -5   23.49    1.85
   2  -8  -5   26.87    1.79
  -1   9   4   14.91    1.51
   1  -9  -4   12.29    1.25
   1  -9  -4   13.59    1.26
   0  10   3   20.65    1.79
   0 -10  -3   19.45    1.48
   0 -10  -3   19.75    1.69
   1  11   2   24.54    1.86
  -1 -11  -2   20.06    1.72
   2  12   1   42.85    2.48
  -2 -12  -1   37.88    2.33
  -3 -13   0   64.59    3.26
  -4 -14   1   11.10    1.38
  -5 -15   2   23.67    2.17
  -6 -16   3    8.31    1.54
  -7 -17   4    4.65    1.63
  -8 -18   5    6.41    1.94
   5  -5  -9    1.45    1.32
   4  -6  -8   12.50    1.67
   3  -7  -7   17.89    1.74
  -2   8   6    4.90    1.69
   2  -8  -6    3.14    1.09
  -1   9   5   21.96    1.87
   1  -9  -5   23.73    1.73
   1  -9  -5   13.61    1.48
   0  10   4   21.46    1.97
   0 -10  -4   23.05    1.90
   0 -10  -4   21.69    1.66
   1  11   3   16.77    1.79
  -1 -11  -3   13.28    1.36
  -1 -11  -3   17.28    1.70
   2  12   2    4.17    1.09
  -2 -12  -2    4.23    1.10
  -3 -13  -1   32.33    2.36
  -4 -14   0   55.95    3.18
  -5 -15   1    1.40    1.12
  -6 -16   2    9.41    1.69
  -7 -17   3    3.26    1.62
  -8 -18   4   -0.03    1.69
  -9 -19   5    1.96    1.98
   4  -6  -9    2.70    1.53
   3  -7  -8    1.66    1.22
   2  -8  -7    7.09    1.40
   1  -9  -6    9.13    1.40
   0  10   5   14.60    1.79
   0 -10  -5   11.69    1.47
   0 -10  -5   11.83    1.41
   1  11   4   17.86    1.89
  -1 -11  -4   17.88    1.83
  -1 -11  -4   21.37    1.64
  -2 -12  -3   66.18    3.20
  -2 -12  -3   68.52    3.62
  -3 -13  -2   34.18    2.50
  -4 -14  -1   28.61    2.46
  -5 -15   0   27.01    2.54
  -6 -16   1    1.92    1.41
  -7 -17   2    6.59    1.79
  -8 -18   3    8.58    2.08
  -9 -19   4   10.41    2.42
   3  -7  -9    4.12    1.62
   2  -8  -8    2.32    1.34
   1  -9  -7    4.21    1.34
   0 -10  -6   32.25    2.44
   0 -10  -6   28.46    2.26
  -1 -11  -5   16.17    1.92
  -1 -11  -5   15.81    1.63
  -2 -12  -4    6.16    1.24
  -2 -12  -4    8.51    1.53
  -3 -13  -3   35.29    2.75
  -3 -13  -3   35.74    2.30
  -4 -14  -2   10.20    1.81
  -5 -15  -1    5.65    1.61
  -6 -16   0   41.00    3.34
  -7 -17   1   23.86    2.68
  -8 -18   2    6.97    2.12
  -9 -19   3    4.15    2.18
   1  -9  -8    6.86    1.63
   0 -10  -7    1.75    1.34
  -1 -11  -6    7.22    1.41
  -2 -12  -5   13.48    1.68
  -3 -13  -4    2.60    1.45
  -3 -13  -4    1.75    1.14
  -4 -14  -3    3.79    1.17
  -4 -14  -3    4.07    1.55
  -5 -15  -2   16.60    2.34
  -6 -16  -1    7.37    2.04
  -7 -17   0    1.91    1.82
  -8 -18   1    2.87    2.13
  -9 -19   2   11.59    2.78
  -1 -11  -7   11.93    1.95
  -2 -12  -6    7.45    1.58
  -3 -13  -5   19.50    1.95
  -4 -14  -4    4.09    1.33
  -5 -15  -3    6.43    1.46
  -5 -15  -3    8.37    2.02
  -6 -16  -2   10.03    2.27
  -7 -17  -1   13.44    2.59
  -8 -18   0    7.22    2.52
  -3 -13  -6    2.87    1.42
  -4 -14  -5    0.86    1.38
  -5 -15  -4    4.79    1.48
  -6 -16  -3    7.27    1.63
  -7 -17  -2   -1.75    1.18
  -7 -17  -2    1.21    2.18
 -10   2   0    1.02    2.28
  -9   3  -1   -0.20    1.99
   8  -4   2    1.41    1.93
   7  -5   3    1.24    1.82
   6  -6   4    2.98    1.99
  -5   7  -5   19.86    1.99
   5  -7   5   18.71    2.76
 -11   1   2    1.73    2.24
 -10   2   1    0.35    2.01
  -9   3   0    5.79    2.20
  -8   4  -1    7.41    2.15
   8  -4   1    7.48    2.06
  -7   5  -2   42.39    3.51
   7  -5   2   36.26    3.41
   6  -6   3   22.25    2.70
  -5   7  -4    5.28    1.12
   5  -7   4    4.55    1.81
  -4   8  -5   20.57    1.84
   4  -8   5   20.53    2.58
  -3   9  -6   13.37    1.67
   3  -9   6   12.80    2.27
  -2  10  -7   -0.41    1.22
   2 -10   7    0.45    1.69
 -11   1   3    1.08    2.08
 -10   2   2    0.54    1.86
  -9   3   1   23.54    2.84
   9  -3  -1   27.59    2.89
  -8   4   0   29.89    3.10
   8  -4   0   29.20    3.05
  -7   5  -1   -0.49    1.38
   7  -5   1   -0.46    1.36
  -6   6  -2   11.21    1.86
   6  -6   2   11.31    1.93
  -5   7  -3   48.18    2.32
  -5   7  -3   42.12    3.11
   5  -7   3   45.20    3.24
  -4   8  -4    7.95    1.16
   4  -8   4    8.41    1.74
  -3   9  -5    5.96    1.19
   3  -9   5    5.63    1.65
  -2  10  -6   11.86    1.54
   2 -10   6   14.28    2.07
  -1  11  -7    9.54    1.60
   1 -11   7    9.39    1.95
 -11   1   4   17.83    2.74
 -10   2   3   31.41    3.24
  -9   3   2    3.76    1.81
   9  -3  -2    5.34    1.66
  -8   4   1   17.58    2.32
   8  -4  -1   18.58    2.20
  -7   5   0   40.82    3.12
   7  -5   0   38.15    2.99
  -6   6  -1   11.32    1.82
   6  -6   1   15.58    1.98
  -5   7  -2    1.15    1.18
   5  -7   2    3.35    1.38
  -4   8  -3   21.41    1.52
  -4   8  -3   18.92    1.97
   4  -8   3   21.43    2.30
   4  -8   3   20.29    2.10
  -3   9  -4    9.65    1.49
  -3   9  -4   10.29    1.17
   3  -9   4    7.47    1.58
  -2  10  -5    9.29    1.28
   2 -10   5    9.00    1.62
  -1  11  -6    7.33    1.31
   1 -11   6    5.35    1.52
   0  12  -7    2.24    1.21
   0 -12   7    2.99    1.49
 -11   1   5    7.58    2.37
 -10   2   4    1.40    1.77
  -9   3   3   33.90    3.13
  -8   4   2   23.60    2.45
   8  -4  -2   25.35    2.48
  -7   5   1   14.94    1.94
   7  -5  -1   13.99    1.81
  -6   6   0   19.90    2.10
   6  -6   0   21.79    2.29
  -5   7  -1    8.30    1.48
   5  -7   1    8.74    1.55
  -4   8  -2    5.66    1.28
   4  -8   2    3.78    1.25
   4  -8   2    4.07    1.26
  -3   9  -3   25.60    2.10
  -3   9  -3   25.94    1.60
   3  -9   3   28.14    2.32
   3  -9   3   27.99    2.32
  -2  10  -4   48.50    2.47
  -2  10  -4   51.37    2.69
   2 -10   4   52.81    3.04
   2 -10   4   47.36    3.06
  -1  11  -5   17.31    1.56
   1 -11   5   16.74    1.88
   0 -12   6    3.84    1.38
 -11   1   6    7.91    2.27
  -9   3   4    1.79    1.46
  -8   4   3   16.72    2.09
  -8   4   3   14.07    1.87
   8  -4  -3   14.53    1.80
  -7   5   2   22.22    2.21
  -7   5   2   20.21    2.13
   7  -5  -2   22.56    2.08
  -6   6   1   13.46    1.65
   6  -6  -1   12.51    1.63
  -5   7   0    4.84    1.30
   5  -7   0    4.76    1.23
  -4   8  -1   49.12    2.87
   4  -8   1   53.41    2.94
   4  -8   1   51.97    2.90
  -3   9  -2  125.82    4.67
  -3   9  -2  122.82    5.26
   3  -9   2  120.81    5.32
   3  -9   2  120.39    5.26
  -2  10  -3   13.20    1.09
  -2  10  -3   12.60    1.35
   2 -10   3   13.24    1.56
   2 -10   3   12.92    1.53
   1 -11   4   15.39    1.67
   1 -11   4   14.97    1.64
   0 -12   5   11.05    1.51
 -11   1   7    2.24    2.04
 -10   2   6    2.00    1.63
  -9   3   5    1.20    1.40
  -8   4   4    9.48    1.61
   8  -4  -4   12.27    1.42
  -7   5   3   16.19    1.75
  -7   5   3   12.63    1.66
   7  -5  -3   14.16    1.57
  -6   6   2   72.26    3.52
  -6   6   2   62.49    3.39
   6  -6  -2   67.86    3.42
  -5   7   1  116.21    4.99
  -5   7   1  118.07    5.00
   5  -7  -1  111.23    4.97
  -4   8   0   17.95    1.73
  -4   8   0   20.15    1.78
   4  -8   0   16.53    1.75
  -3   9  -1   66.92    3.17
   3  -9   1   60.73    3.13
  -2  10  -2   29.35    1.87
   2 -10   2   26.08    1.95
   2 -10   2   26.91    1.46
  -1  11  -3   12.62    1.25
   1 -11   3   16.68    1.66
   0 -12   4    5.70    1.14
  -1 -13   5   18.16    1.85
 -10   2   7    2.67    1.74
  -9   3   6    1.22    1.50
  -8   4   5    8.42    1.51
  -7   5   4   42.26    2.54
  -7   5   4   36.86    2.59
  -6   6   3   43.43    2.50
  -6   6   3   42.74    2.61
   6  -6  -3   41.79    2.43
  -5   7   2    4.69    1.05
  -5   7   2    4.01    1.05
   5  -7  -2    4.71    1.02
  -4   8   1  101.23    4.38
  -4   8   1   99.19    4.38
   4  -8  -1  103.50    4.36
  -3   9   0   92.95    4.12
  -3   9   0   98.02    4.17
   3  -9   0   97.23    4.17
  -2  10  -1   13.45    1.44
  -2  10  -1   15.07    1.36
   2 -10   1   14.09    1.39
   2 -10   1   12.05    0.89
  -1  11  -2   19.94    1.55
   1 -11   2   23.42    1.70
   0 -12   3   27.49    1.94
  -1 -13   4   14.48    1.50
  -9   3   7   14.82    2.01
  -8   4   6   20.52    2.01
  -7   5   5    1.21    1.02
  -7   5   5    1.56    1.16
   7  -5  -5    0.17    0.68
  -6   6   4   40.12    2.36
   6  -6  -4   34.57    2.03
   6  -6  -4   36.23    1.81
  -5   7   3   74.62    3.44
   5  -7  -3   69.96    3.25
  -4   8   2   81.19    3.64
   4  -8  -2   80.86    3.12
   4  -8  -2   84.43    3.62
  -3   9   1   59.36    2.88
   3  -9  -1   61.59    2.88
  -2  10   0  166.40    6.53
   2 -10   0  170.00    6.61
  -1  11  -1   23.83    1.53
   1 -11   1   19.95    1.60
   0  12  -2   31.59    1.70
   0 -12   2   27.88    1.87
  -1 -13   3   10.47    1.27
  -2 -14   4   26.87    1.96
  -8   4   7   12.63    1.77
   8  -4  -7   11.39    1.47
   7  -5  -6   19.06    1.61
  -6   6   5   18.93    1.79
   6  -6  -5   21.90    1.47
  -5   7   4    1.32    0.85
   5  -7  -4    0.76    0.74
   5  -7  -4    1.45    0.62
  -4   8   3   43.77    2.36
   4  -8  -3   45.00    1.99
   4  -8  -3   45.84    2.29
   4  -8  -3   44.73    1.97
   3  -9  -2   18.69    1.13
   3  -9  -2   17.88    1.51
  -2  10   1   10.11    1.11
   2 -10  -1   10.50    1.18
  -1  11   0   34.46    1.90
   1 -11   0   29.39    1.91
   0  12  -1  114.49    4.47
   0 -12   1  101.43    4.51
  -1 -13   2   43.31    2.26
  -2 -14   3    0.97    0.83
  -3 -15   4   49.71    2.66
   8  -4  -8    2.72    1.21
   7  -5  -7    3.97    1.10
  -6   6   6    2.99    1.04
   6  -6  -6    3.34    0.91
  -5   7   5   11.65    1.31
   5  -7  -5   14.38    1.24
  -4   8   4    3.82    0.91
   4  -8  -4    2.82    0.72
   4  -8  -4    2.82    0.74
  -3   9   3   74.72    3.33
   3  -9  -3   72.68    3.20
   3  -9  -3   69.65    2.98
  -2  10   2  139.32    5.70
   2 -10  -2  147.02    5.72
  -1  11   1  109.87    4.57
   1 -11  -1  108.64    4.57
   0  12   0   12.97    1.37
   0 -12   0   14.35    1.40
   1  13  -1    7.88    1.14
  -1 -13   1    6.97    1.05
  -2 -14   2  105.82    4.52
  -3 -15   3    9.96    1.23
  -4 -16   4   23.42    1.95
  -5 -17   5   12.38    1.50
   8  -4  -9    2.51    1.37
   7  -5  -8   11.61    1.57
   6  -6  -7    4.02    1.12
  -5   7   6   21.47    1.89
   5  -7  -6   24.12    1.83
  -4   8   5   36.68    2.22
   4  -8  -5   31.93    1.95
  -3   9   4   33.62    2.09
   3  -9  -4   32.64    1.85
   3  -9  -4   33.04    1.84
  -2  10   3   22.16    1.75
   2 -10  -3   23.34    1.50
   2 -10  -3   24.91    1.70
  -1  11   2    4.91    0.97
   1 -11  -2    2.53    0.86
   0  12   1  112.61    4.89
   0 -12  -1  118.89    4.85
   1  13   0   26.84    1.91
  -1 -13   0   24.17    1.85
  -2 -14   1   41.00    2.32
  -3 -15   2   66.72    3.27
  -4 -16   3   15.47    1.64
  -5 -17   4   15.50    1.66
  -6 -18   5   18.59    1.99
  -7 -19   6    5.98    1.60
   7  -5  -9    2.39    1.40
   6  -6  -8    4.14    1.29
   5  -7  -7   18.81    1.73
  -4   8   6    7.15    1.35
   4  -8  -6    7.82    1.15
  -3   9   5    6.10    1.24
   3  -9  -5    5.75    1.01
   3  -9  -5    5.53    1.04
  -2  10   4   85.63    3.89
   2 -10  -4   84.27    3.61
   2 -10  -4   82.43    3.69
  -1  11   3   37.30    2.38
   1 -11  -3   38.68    2.05
   1 -11  -3   41.43    2.28
   0  12   2   30.23    2.07
   0 -12  -2   31.18    2.07
   1  13   1  110.81    4.81
  -1 -13  -1  111.53    4.79
  -2 -14   0   15.30    1.59
  -3 -15   1    8.69    1.29
  -4 -16   2   24.39    2.07
  -5 -17   3   21.82    2.13
  -6 -18   4    8.38    1.63
  -7 -19   5    2.47    1.54
  -8 -20   6    8.23    2.05
   6  -6  -9    4.90    1.52
   5  -7  -8   -0.72    1.06
   4  -8  -7   19.34    1.84
  -3   9   6   25.84    2.44
   3  -9  -6   31.29    2.11
  -2  10   5    3.77    1.14
   2 -10  -5    7.53    1.18
   2 -10  -5    6.20    1.04
  -1  11   4   16.83    1.73
   1 -11  -4   14.24    1.34
   1 -11  -4   15.44    1.61
   0  12   3   25.89    2.08
   0 -12  -3   27.42    2.05
   1  13   2    3.98    1.12
  -1 -13  -2    3.23    1.04
  -2 -14  -1   21.12    1.93
  -3 -15   0   30.21    2.23
  -4 -16   1   27.95    2.28
  -5 -17   2   10.45    1.64
  -6 -18   3   17.85    2.11
  -7 -19   4   13.57    2.07
  -8 -20   5    2.28    1.84
   5  -7  -9    2.46    1.52
   4  -8  -8    7.01    1.45
   3  -9  -7    2.38    1.14
   2 -10  -6   10.78    1.45
  -1  11   5    0.61    1.01
   1 -11  -5    1.31    0.91
   1 -11  -5   -0.08    0.88
   0  12   4    3.53    1.16
   0 -12  -4    5.49    1.07
   0 -12  -4    5.31    1.20
   1  13   3   28.10    2.29
  -1 -13  -3   27.05    2.23
  -2 -14  -2   54.95    3.10
  -3 -15  -1   12.02    1.60
  -4 -16   0   33.33    2.55
  -5 -17   1   14.04    1.92
  -6 -18   2    2.70    1.50
  -7 -19   3    8.53    2.01
  -8 -20   4    6.29    2.17
   4  -8  -9    1.61    1.50
   3  -9  -8    5.32    1.47
   2 -10  -7    2.98    1.27
   1 -11  -6   15.21    1.70
   1 -11  -6   16.69    1.70
   0 -12  -5   12.68    1.50
   0 -12  -5   12.49    1.63
   1  13   4   17.47    1.99
  -1 -13  -4   17.30    1.94
  -1 -13  -4   14.34    1.54
  -2 -14  -3    2.79    1.19
  -3 -15  -2   27.32    2.51
  -4 -16  -1    4.01    1.41
  -5 -17   0   13.34    1.98
  -6 -18   1   12.55    2.10
  -7 -19   2   11.54    2.27
  -8 -20   3    1.04    1.98
   2 -10  -8   12.43    1.92
   1 -11  -7   12.16    1.81
   0 -12  -6    4.34    1.28
  -1 -13  -5    5.69    1.93
  -1 -13  -5    7.78    1.37
  -2 -14  -4   69.10    3.41
  -2 -14  -4   62.41    3.76
  -3 -15  -3    7.24    1.68
  -4 -16  -2   48.32    3.41
  -5 -17  -1   12.82    2.12
  -6 -18   0    1.52    1.65
  -7 -19   1   18.67    2.77
  -8 -20   2    7.26    2.43
   1 -11  -8   -0.47    1.44
   0 -12  -7    1.00    1.37
  -1 -13  -6    4.61    1.45
  -2 -14  -5    2.82    1.30
  -3 -15  -4   24.61    2.61
  -3 -15  -4   20.87    2.01
  -4 -16  -3    6.28    1.87
  -4 -16  -3    6.13    1.40
  -5 -17  -2    3.59    1.73
  -6 -18  -1   18.17    2.70
  -7 -19   0   18.09    2.78
  -8 -20   1    0.46    2.20
  -1 -13  -7   22.08    2.48
  -2 -14  -6    2.32    1.45
  -3 -15  -5    2.85    1.41
  -4 -16  -4   11.49    1.74
  -5 -17  -3    9.11    2.23
  -5 -17  -3    6.56    1.49
  -6 -18  -2    6.62    2.19
  -7 -19  -1   -2.14    1.95
  -4 -16  -5    9.74    1.81
  -5 -17  -4    0.33    1.32
  -6 -18  -3    1.39    1.47
 -10   4   0   -0.47    2.20
  -9   5  -1   -2.61    2.01
   9  -5   1   -0.40    1.95
   8  -6   2    5.26    2.17
   7  -7   3   16.51    2.76
   6  -8   4    2.51    2.03
   5  -9   5    1.13    1.93
 -11   3   2   -0.43    2.20
 -10   4   1    2.06    2.04
  -9   5   0   12.46    2.46
   9  -5   0   15.09    2.51
  -8   6  -1   14.68    2.42
   8  -6   1   15.33    2.47
  -7   7  -2   -0.32    1.55
   7  -7   2    0.38    1.61
   6  -8   3   14.20    2.26
  -5   9  -4   29.33    2.12
   5  -9   4   33.32    3.14
  -4  10  -5    2.84    1.12
   4 -10   5    3.72    1.70
  -3  11  -6    9.47    1.52
   3 -11   6    9.56    2.10
 -11   3   3    6.66    2.36
 -10   4   2   15.25    2.52
  -9   5   1    3.78    1.96
   9  -5  -1    5.44    1.94
  -8   6   0   14.45    2.26
   8  -6   0   17.73    2.38
  -7   7  -1   54.90    3.72
   7  -7   1   52.52    3.68
  -6   8  -2   10.35    1.88
   6  -8   2   13.56    2.10
  -5   9  -3    2.00    1.37
   5  -9   3    3.57    1.58
  -4  10  -4   24.67    1.79
   4 -10   4   21.37    2.50
  -3  11  -5   -0.17    0.91
   3 -11   5    1.41    1.48
  -2  12  -6    8.99    1.44
   2 -12   6    8.57    1.90
   1 -13   7   17.54    2.36
 -11   3   4   -1.10    2.00
 -10   4   3    8.67    2.16
  -9   5   2   24.39    2.74
   9  -5  -2   27.45    2.72
  -8   6   1   12.02    2.06
   8  -6  -1   12.55    1.98
  -7   7   0    5.94    1.67
   7  -7   0    4.38    1.53
  -6   8  -1   18.38    2.18
   6  -8   1   13.07    2.00
  -5   9  -2    6.19    1.48
   5  -9   2    7.97    1.64
  -4  10  -3    4.88    1.32
  -4  10  -3    5.66    0.88
   4 -10   3    5.87    1.53
  -3  11  -4   20.20    1.56
   3 -11   4   19.80    2.15
  -2  12  -5   12.65    1.43
   2 -12   5   11.81    1.86
   1 -13   6    4.48    1.51
   0 -14   7    3.05    1.58
 -11   3   5   17.16    2.66
 -10   4   4   28.66    2.94
  -9   5   3    0.11    1.48
   9  -5  -3    1.97    1.50
  -8   6   2   28.18    2.77
   8  -6  -2   31.39    2.64
  -7   7   1   15.17    2.01
   7  -7  -1   21.74    2.16
  -6   8   0    0.91    1.16
   6  -8   0    1.34    1.22
  -5   9  -1   16.45    1.92
   5  -9   1   17.00    1.93
  -4  10  -2    3.52    1.23
   4 -10   2    6.80    1.41
   4 -10   2    7.78    1.47
  -3  11  -3    6.14    1.26
   3 -11   3    6.61    1.38
   3 -11   3    6.79    1.45
  -2  12  -4    4.60    1.12
   2 -12   4    8.75    1.57
   1 -13   5    9.76    1.67
   0 -14   6   13.16    1.88
 -11   3   6    2.32    1.99
 -10   4   5    2.15    1.68
  -9   5   4   15.50    2.09
  -8   6   3   11.06    1.83
  -8   6   3    8.94    2.76
   8  -6  -3   13.80    1.72
  -7   7   2    2.68    1.30
   7  -7  -2    3.27    1.25
  -6   8   1   35.33    2.59
   6  -8  -1   31.66    2.41
  -5   9   0   48.66    2.85
   5  -9   0   40.64    2.73
  -4  10  -1   12.47    1.51
   4 -10   1   10.98    1.54
  -3  11  -2   64.49    3.27
   3 -11   2   61.94    2.63
   3 -11   2   63.97    3.34
  -2  12  -3   69.36    3.38
   2 -12   3   67.98    3.55
   1 -13   4   20.15    1.95
   0 -14   5    8.37    1.52
  -1 -15   6   20.12    2.05
 -11   3   7    4.80    2.06
 -10   4   6    3.93    1.81
  -9   5   5    2.93    1.56
  -8   6   4   14.66    1.82
   8  -6  -4   12.23    1.61
  -7   7   3   26.22    2.32
  -7   7   3   25.72    2.22
   7  -7  -3   23.81    2.11
  -6   8   2   28.65    2.23
  -6   8   2   29.78    2.30
   6  -8  -2   26.39    2.13
  -5   9   1    4.57    1.12
  -5   9   1    5.66    1.30
   5  -9  -1    4.07    1.12
  -4  10   0   29.93    2.18
   4 -10   0   31.25    2.20
  -3  11  -1   58.17    3.02
   3 -11   1   58.33    3.07
  -2  12  -2    6.29    1.11
   2 -12   2    4.06    1.14
   0 -14   4   11.68    1.52
  -1 -15   5   10.49    1.52
 -10   4   7    1.38    1.78
  -9   5   6    9.29    1.81
  -8   6   5   11.74    1.76
  -7   7   4    1.65    1.11
  -7   7   4    1.78    1.15
   7  -7  -4    0.50    0.91
  -6   8   3   58.17    3.12
  -6   8   3   58.66    3.15
   6  -8  -3   53.57    2.91
  -5   9   2   42.79    2.58
  -5   9   2   40.34    2.49
   5  -9  -2   44.35    2.52
  -4  10   1   25.04    1.94
  -4  10   1   26.82    2.00
   4 -10  -1   26.09    1.99
  -3  11   0   36.13    2.26
  -3  11   0   35.03    2.23
   3 -11   0   38.53    2.27
  -2  12  -1   41.71    2.42
   2 -12   1   47.48    2.55
  -1  13  -2    2.71    0.88
   1 -13   2    3.82    1.00
   0 -14   3   44.76    2.58
  -1 -15   4   49.36    2.75
  -2 -16   5   11.74    1.51
 -10   4   8    2.06    1.83
  -9   5   7   -0.24    1.46
  -8   6   6   16.14    1.97
   8  -6  -6   14.33    1.33
  -7   7   5   19.99    2.51
   7  -7  -5   17.48    1.38
  -6   8   4   50.35    2.82
   6  -8  -4   49.88    2.59
   6  -8  -4   51.42    2.25
  -5   9   3    6.64    1.18
   5  -9  -3    5.78    1.14
  -4  10   2   81.26    3.74
   4 -10  -2   82.55    3.70
   4 -10  -2   80.67    3.16
  -3  11   1   17.84    1.58
   3 -11  -1   18.45    1.64
  -2  12   0   65.70    3.07
   2 -12   0   62.94    3.12
   1 -13   1  116.88    4.94
   0 -14   2   20.47    1.74
  -1 -15   3    9.31    1.27
  -2 -16   4    1.22    0.99
  -9   5   8    8.18    1.87
   8  -6  -7    7.00    1.21
   7  -7  -6    2.40    0.90
  -6   8   5   17.68    1.84
   6  -8  -5   17.47    1.43
  -5   9   4    6.81    1.25
   5  -9  -4    8.37    0.87
   5  -9  -4    7.06    1.08
  -4  10   3    5.45    1.08
   4 -10  -3    5.25    0.76
   4 -10  -3    5.36    0.71
   4 -10  -3    5.88    1.02
  -3  11   2   33.30    2.06
   3 -11  -2   32.51    2.07
  -2  12   1   19.09    1.56
   2 -12  -1   17.61    1.59
  -1  13   0   24.80    1.80
   1 -13   0   27.18    1.88
   0 -14   1    7.40    1.13
  -1 -15   2   42.77    2.41
  -2 -16   3   72.91    3.45
  -3 -17   4    1.10    0.98
  -4 -18   5   12.80    1.57
   8  -6  -8    6.48    1.33
   7  -7  -7    7.66    1.27
   6  -8  -6    9.41    1.20
  -5   9   5    3.60    1.08
   5  -9  -5    3.99    0.85
  -4  10   4   40.40    2.40
   4 -10  -4   40.82    2.01
   4 -10  -4   38.33    2.17
   4 -10  -4   37.86    2.01
  -3  11   3    7.44    1.11
   3 -11  -3    6.60    1.05
   3 -11  -3    5.73    0.84
  -2  12   2    2.31    0.85
   2 -12  -2    4.06    0.98
  -1  13   1    7.49    1.16
   1 -13  -1    8.33    1.17
   0  14   0   81.51    3.91
   0 -14   0   83.90    3.74
  -1 -15   1   34.99    2.16
  -2 -16   2   16.00    1.72
  -3 -17   3   70.10    3.52
  -4 -18   4   12.42    1.59
  -5 -19   5   14.12    1.80
  -6 -20   6   12.55    1.81
   8  -6  -9    1.91    1.38
   7  -7  -8    4.82    1.34
   6  -8  -7    1.01    1.00
   5  -9  -6   13.29    1.37
  -4  10   5    1.35    0.95
   4 -10  -5    3.46    0.83
  -3  11   4   21.83    1.87
   3 -11  -4   19.91    1.69
   3 -11  -4   21.41    1.54
  -2  12   3  140.92    5.87
   2 -12  -3  139.47    5.72
   2 -12  -3  138.90    5.45
  -1  13   2   45.97    2.55
   1 -13  -2   43.95    2.53
   0  14   1    7.36    1.20
   0 -14  -1    9.28    1.24
  -1 -15   0   73.42    3.54
  -2 -16   1   12.34    1.51
  -3 -17   2   12.31    1.50
  -4 -18   3   24.75    2.18
  -5 -19   4    3.86    1.32
  -6 -20   5    6.03    1.60
  -7 -21   6    0.59    1.51
   7  -7  -9    1.59    1.38
   6  -8  -8    0.56    1.14
   5  -9  -7    5.63    1.19
   4 -10  -6   34.96    2.24
  -3  11   5   36.13    2.47
   3 -11  -5   38.77    2.21
   3 -11  -5   35.24    2.04
   3 -11  -5   34.77    2.12
  -2  12   4    4.93    1.16
   2 -12  -4    4.96    0.94
   2 -12  -4    5.86    1.08
  -1  13   3   13.94    1.61
   1 -13  -3   17.34    1.72
   0  14   2   24.52    2.12
   0 -14  -2   31.77    2.11
  -1 -15  -1   19.98    1.92
  -2 -16   0   47.77    2.86
  -3 -17   1   38.12    2.53
  -4 -18   2   12.69    1.67
  -5 -19   3    8.82    1.64
  -6 -20   4   16.68    2.17
  -7 -21   5    1.96    1.71
   6  -8  -9    9.97    1.78
   5  -9  -8   10.08    1.61
   4 -10  -7    3.62    1.17
   3 -11  -6   13.34    1.50
  -2  12   5   31.34    2.43
   2 -12  -5   33.21    2.13
   2 -12  -5   34.67    2.22
  -1  13   4   13.67    1.72
   1 -13  -4   14.76    1.58
   1 -13  -4   15.29    1.42
   0  14   3   41.01    2.75
   0 -14  -3   41.80    2.59
  -1 -15  -2   95.13    4.50
  -2 -16  -1    7.82    1.34
  -3 -17   0   13.69    1.71
  -4 -18   1    7.09    1.46
  -5 -19   2   28.97    2.69
  -6 -20   3   11.54    1.96
  -7 -21   4    4.05    1.79
  -8 -22   5    3.98    2.16
   5  -9  -9    2.27    1.53
   4 -10  -8    7.39    1.50
   3 -11  -7    6.25    1.41
   2 -12  -6    9.47    1.42
   2 -12  -6    9.64    1.40
  -1  13   5   15.70    2.06
   1 -13  -5   13.14    1.48
   1 -13  -5   12.95    1.62
   0  14   4   10.79    1.65
   0 -14  -4    8.01    1.25
   0 -14  -4    7.44    1.37
  -1 -15  -3    7.56    1.50
  -2 -16  -2   27.77    2.41
  -3 -17  -1   12.11    1.75
  -4 -18   0    8.73    1.69
  -5 -19   1    1.70    1.40
  -6 -20   2   13.70    2.12
  -7 -21   3    3.20    1.82
  -8 -22   4   -0.16    1.92
   4 -10  -9    1.17    1.48
   3 -11  -8    5.39    1.47
   2 -12  -7   11.14    1.68
   1 -13  -6    2.23    1.19
   0 -14  -5    8.71    1.37
   0 -14  -5    7.94    1.48
  -1 -15  -4   14.35    1.87
  -1 -15  -4   14.16    1.63
  -2 -16  -3   26.34    2.55
  -3 -17  -2    6.56    1.63
  -4 -18  -1   26.19    2.67
  -5 -19   0   12.65    2.02
  -6 -20   1    0.75    1.57
  -7 -21   2   19.76    2.66
  -8 -22   3    5.94    2.27
   2 -12  -8    1.18    1.42
   1 -13  -7    6.47    1.59
   0 -14  -6   14.17    1.79
  -1 -15  -5   12.61    1.71
  -2 -16  -4    8.16    1.79
  -2 -16  -4    7.25    1.45
  -3 -17  -3   41.94    3.25
  -4 -18  -2    0.07    1.55
  -5 -19  -1   21.81    2.64
  -6 -20   0   23.50    2.85
  -7 -21   1    6.60    2.16
  -8 -22   2    5.18    2.31
   1 -13  -8    2.43    1.53
   0 -14  -7    1.45    1.50
  -1 -15  -6    8.86    1.67
  -2 -16  -5    7.56    1.64
  -3 -17  -4    8.15    1.63
  -3 -17  -4    7.56    2.01
  -4 -18  -3   22.47    2.66
  -5 -19  -2    3.25    1.93
  -6 -20  -1   -0.22    1.83
  -7 -21   0    3.28    2.08
  -2 -16  -6   14.92    2.05
  -3 -17  -5    6.62    1.64
  -4 -18  -4    4.97    1.56
  -5 -19  -3    5.19    1.52
  -5 -19  -3    2.15    2.23
  -6 -20  -2    6.04    2.41
  -7 -21  -1    3.56    2.40
 -10   6   0    6.42    2.50
  -9   7  -1    0.77    3.17
   9  -7   1    2.38    2.15
   8  -8   2    3.87    2.10
   7  -9   3    6.16    2.22
   6 -10   4    5.76    2.20
 -11   5   2    3.24    2.30
 -10   6   1    0.49    2.02
  -9   7   0    0.70    1.86
   9  -7   0   -0.50    1.74
  -8   8  -1    9.94    2.22
   8  -8   1   12.26    2.32
  -7   9  -2   20.73    3.57
   7  -9   2   27.50    2.91
   6 -10   3    1.55    1.64
   5 -11   4    5.92    1.91
   4 -12   5   14.86    2.41
   3 -13   6    1.80    1.87
 -11   5   3   -1.13    2.04
 -10   6   2    6.49    2.28
  -9   7   1   26.73    3.03
   9  -7  -1   27.75    2.89
  -8   8   0   14.17    2.41
   8  -8   0   13.98    2.19
  -7   9  -1   16.05    2.30
   7  -9   1   15.65    2.28
  -6  10  -2   40.27    3.25
   6 -10   2   40.17    3.35
   5 -11   3   22.00    2.57
   4 -12   4    3.84    1.67
   3 -13   5   15.79    2.22
   2 -14   6    1.64    1.64
 -11   5   4    8.25    2.38
 -10   6   3   18.77    2.67
  -9   7   2    5.68    1.92
   9  -7  -2    4.33    1.66
  -8   8   1   19.20    2.39
   8  -8  -1   20.04    2.32
  -7   9   0   29.37    2.91
   7  -9   0   31.56    2.91
  -6  10  -1   16.51    2.10
   6 -10   1   13.27    2.01
  -5  11  -2   24.61    2.58
   5 -11   2   15.12    2.04
  -4  12  -3    1.32    1.27
   4 -12   3    3.46    1.52
   3 -13   4    2.38    1.39
   2 -14   5    2.56    1.50
   1 -15   6    9.59    1.86
   0 -16   7    2.37    1.68
 -11   5   5    1.84    1.92
 -10   6   4   14.59    2.33
  -9   7   3   17.27    2.32
   9  -7  -3   16.38    2.99
  -8   8   2   17.02    2.16
   8  -8  -2   19.67    2.14
  -7   9   1   26.27    2.60
   7  -9  -1   23.80    2.49
  -6  10   0   17.64    2.05
   6 -10   0   26.90    2.41
  -5  11  -1    2.50    1.25
   5 -11   1    5.06    1.41
  -4  12  -2   21.92    2.23
   4 -12   2   21.81    2.25
  -3  13  -3   39.67    2.78
   3 -13   3   44.36    2.98
   2 -14   4   62.73    3.64
   1 -15   5   11.85    1.83
   0 -16   6    0.38    1.37
  -1 -17   7    7.80    1.85
 -11   5   6   10.92    2.37
 -10   6   5    4.97    1.84
  -9   7   4    0.53    1.49
  -8   8   3   15.26    2.04
   8  -8  -3   17.08    1.97
  -7   9   2   16.93    2.06
   7  -9  -2   22.07    2.12
  -6  10   1    3.23    1.36
   6 -10  -1    4.49    1.37
  -5  11   0   71.42    3.77
   5 -11   0   71.43    3.74
  -4  12  -1   72.21    3.72
   4 -12   1   72.88    3.76
  -3  13  -2   35.29    2.42
   3 -13   2   33.95    2.55
  -2  14  -3    2.45    0.99
   2 -14   3    2.15    1.20
   1 -15   4   14.06    1.83
   0 -16   5    6.65    1.54
  -1 -17   6    0.74    1.31
 -11   5   7    0.56    1.96
 -10   6   6    3.65    1.83
  -9   7   5    5.37    1.70
  -8   8   4    5.11    1.50
   8  -8  -4    4.13    1.31
  -7   9   3   15.06    1.86
  -7   9   3   13.81    1.85
   7  -9  -3   14.58    1.70
  -6  10   2   24.77    2.28
  -6  10   2   24.75    2.48
   6 -10  -2   24.09    2.10
  -5  11   1   18.34    1.82
   5 -11  -1   13.04    1.64
  -4  12   0    5.02    1.26
   4 -12   0    1.98    1.19
  -3  13  -1   36.54    2.38
   3 -13   1   29.55    2.39
  -2  14  -2   54.98    3.00
   2 -14   2   58.34    3.12
   1 -15   3    5.73    1.29
   0 -16   4   23.85    2.23
  -1 -17   5   13.12    1.71
 -10   6   7    0.14    1.68
  -9   7   6    0.64    1.59
  -8   8   5   13.84    1.92
  -7   9   4   21.22    2.28
  -7   9   4   22.19    2.16
   7  -9  -4   21.10    1.93
  -6  10   3    5.70    1.27
  -6  10   3    7.53    1.42
   6 -10  -3    7.42    1.28
  -5  11   2   44.61    2.75
  -5  11   2   47.98    2.87
   5 -11  -2   47.79    2.76
  -4  12   1   89.21    4.14
  -4  12   1   80.78    4.53
   4 -12  -1   93.68    4.16
  -3  13   0   73.69    3.60
   3 -13   0   73.29    3.61
  -2  14  -1   22.44    1.91
   2 -14   1   24.50    2.06
  -1  15  -2   98.57    4.36
   1 -15   2  102.11    4.55
   0  16  -3    9.20    1.17
   0 -16   3    6.24    1.35
  -1 -17   4   15.84    1.76
  -2 -18   5    4.46    1.34
  -3 -19   6    5.86    1.50
 -10   6   8    0.97    1.88
  -9   7   7    6.16    1.82
  -8   8   6   15.63    2.01
   8  -8  -6   14.85    1.37
   7  -9  -5    5.92    1.17
   7  -9  -5    5.18    0.89
  -6  10   4   34.79    2.49
   6 -10  -4   35.35    2.25
   6 -10  -4   38.86    1.82
  -5  11   3   33.72    2.41
   5 -11  -3   38.32    1.75
   5 -11  -3   36.36    2.29
  -4  12   2   19.24    1.79
   4 -12  -2   16.71    1.71
  -3  13   1   94.39    4.25
   3 -13  -1   95.85    4.31
   2 -14   0   14.91    1.60
   1 -15   1   22.10    1.89
   0 -16   2   24.67    2.01
  -1 -17   3    2.06    1.03
  -2 -18   4   10.45    1.50
  -3 -19   5   15.67    1.78
  -4 -20   6    6.86    1.56
  -9   7   8    1.71    1.79
   9  -7  -8    1.56    1.24
   8  -8  -7   11.22    1.39
   7  -9  -6    8.67    1.18
  -6  10   5   11.24    1.54
   6 -10  -5   11.41    1.11
   6 -10  -5   12.44    1.33
  -5  11   4    6.89    1.23
   5 -11  -4    6.94    1.13
   5 -11  -4    8.15    0.89
   5 -11  -4    6.59    0.92
  -4  12   3   26.30    2.04
   4 -12  -3   29.54    2.05
   4 -12  -3   28.81    1.58
  -3  13   2    1.10    0.92
   3 -13  -2    0.54    0.86
  -2  14   1   46.51    2.55
   2 -14  -1   45.11    2.61
   1 -15   0   75.15    3.61
   0 -16   1   40.25    2.51
  -1 -17   2    7.44    1.21
  -2 -18   3    5.52    1.12
  -3 -19   4   31.80    2.35
  -4 -20   5    1.26    1.23
  -5 -21   6   11.99    1.72
   8  -8  -8    2.50    1.21
   7  -9  -7    3.27    1.14
   6 -10  -6    3.94    1.02
  -5  11   5    5.57    1.28
   5 -11  -5    6.78    0.96
   5 -11  -5    6.48    1.09
  -4  12   4   19.28    1.92
   4 -12  -4   20.80    1.72
   4 -12  -4   20.02    1.47
   4 -12  -4   19.43    1.49
  -3  13   3   67.97    3.47
   3 -13  -3   75.55    3.17
   3 -13  -3   74.09    3.52
  -2  14   2  106.39    4.71
   2 -14  -2  104.65    4.66
  -1  15   1   31.85    2.48
   1 -15  -1   36.31    2.31
   0 -16   0    0.32    0.85
  -1 -17   1   44.22    2.63
  -2 -18   2   24.94    2.13
  -3 -19   3    5.16    1.30
  -4 -20   4   25.70    2.41
  -5 -21   5    1.29    1.39
  -6 -22   6    0.29    1.54
   8  -8  -9    2.41    1.45
   7  -9  -8    3.69    1.28
   6 -10  -7    0.95    1.01
   5 -11  -6   18.77    1.58
  -4  12   5   29.90    2.39
   4 -12  -5   29.84    1.93
   4 -12  -5   30.04    1.96
  -3  13   4   10.02    1.43
   3 -13  -4   13.03    1.43
   3 -13  -4   12.46    1.25
  -2  14   3    0.00    0.94
   2 -14  -3    1.16    0.98
  -1  15   2   43.78    2.64
   1 -15  -2   43.58    2.64
   0 -16  -1   35.48    2.35
  -1 -17   0    8.82    1.40
  -2 -18   1   74.94    3.80
  -3 -19   2    5.45    1.35
  -4 -20   3   20.71    2.10
  -5 -21   4   20.79    2.21
  -6 -22   5    0.81    1.52
   7  -9  -9    0.52    1.36
   6 -10  -8    4.79    1.37
   5 -11  -7    7.98    1.43
   4 -12  -6    3.98    1.09
  -3  13   5   38.26    2.69
   3 -13  -5   38.75    2.26
   3 -13  -5   37.49    2.36
  -2  14   4   32.27    2.33
   2 -14  -4   25.70    2.16
   2 -14  -4   27.66    1.94
  -1  15   3   10.69    1.57
   1 -15  -3   13.63    1.58
   0 -16  -2   23.59    2.06
  -1 -17  -1   20.63    2.04
  -2 -18   0    0.27    1.09
  -3 -19   1    5.06    1.32
  -4 -20   2   21.00    2.13
  -5 -21   3    8.00    1.68
  -6 -22   4    0.82    1.46
  -7 -23   5    1.82    1.84
   6 -10  -9   -0.01    1.30
   5 -11  -8    2.85    1.33
   4 -12  -7   18.65    1.91
   3 -13  -6   27.34    2.07
   3 -13  -6   22.65    1.97
  -2  14   5   14.34    1.89
   2 -14  -5   15.24    1.65
   2 -14  -5   16.59    1.57
  -1  15   4   45.94    3.02
   1 -15  -4   48.82    2.92
   1 -15  -4   47.71    2.63
   0 -16  -3   11.43    1.62
  -1 -17  -2   15.35    1.83
  -2 -18  -1   12.32    1.73
  -3 -19   0    8.32    1.57
  -4 -20   1   16.74    2.00
  -5 -21   2    6.24    1.74
  -6 -22   3   13.57    2.24
  -7 -23   4    0.82    1.79
   5 -11  -9    0.57    1.46
   4 -12  -8    1.54    1.31
   3 -13  -7    2.76    1.26
   2 -14  -6    8.33    1.45
   1 -15  -5    9.34    1.42
   1 -15  -5   10.52    1.61
   0 -16  -4   19.92    1.83
   0 -16  -4   23.74    2.26
  -1 -17  -3    8.89    1.59
  -2 -18  -2   17.65    2.11
  -3 -19  -1    6.78    1.61
  -4 -20   0    4.18    1.52
  -5 -21   1    8.52    1.96
  -6 -22   2    0.65    1.72
  -7 -23   3    9.30    2.32
   3 -13  -8    1.01    1.35
   2 -14  -7   13.38    1.91
   1 -15  -6   16.84    1.89
   0 -16  -5    6.54    1.37
   0 -16  -5    7.31    2.13
  -1 -17  -4    0.46    1.15
  -1 -17  -4    1.62    1.33
  -2 -18  -3    4.52    1.59
  -3 -19  -2   19.60    2.33
  -4 -20  -1    6.83    1.86
  -5 -21   0   13.39    2.37
  -6 -22   1   15.76    2.49
  -7 -23   2    4.03    2.10
   2 -14  -8    2.20    1.64
   1 -15  -7    6.10    1.53
   1 -15  -7    0.86    1.44
   0 -16  -6    1.59    1.35
  -1 -17  -5   28.22    2.39
  -2 -18  -4   15.95    1.90
  -2 -18  -4   13.78    2.17
  -3 -19  -3    4.06    1.70
  -4 -20  -2   37.47    3.45
  -5 -21  -1    3.96    1.94
  -6 -22   0    6.63    2.19
  -7 -23   1    9.76    2.60
   0 -16  -7    1.82    1.58
   0 -16  -7    3.56    1.65
  -1 -17  -6   10.74    1.79
  -2 -18  -5   11.10    1.76
  -3 -19  -4    6.06    1.67
  -4 -20  -3    1.34    1.81
  -5 -21  -2   21.35    2.87
  -6 -22  -1   15.05    2.81
  -7 -23   0    2.05    2.38
  -3 -19  -5    3.55    1.57
  -4 -20  -4    7.08    1.86
  -5 -21  -3   -0.12    1.43
   9  -9   1    2.54    2.13
   8 -10   2    4.61    2.23
   7 -11   3    6.85    2.28
   6 -12   4    1.37    1.94
 -10   8   1    2.22    2.18
  -9   9   0    1.88    2.08
   9  -9   0    2.59    1.92
  -8  10  -1    0.29    1.84
   8 -10   1    2.73    1.77
   7 -11   2    8.70    2.12
   6 -12   3   12.98    2.35
   5 -13   4    3.03    1.87
   4 -14   5   -0.56    1.79
 -11   7   3    7.26    2.46
 -10   8   2   11.35    2.52
  -9   9   1    3.79    1.93
   9  -9  -1    2.34    1.75
  -8  10   0   42.14    3.77
   8 -10   0   40.32    3.48
  -7  11  -1   38.65    3.55
   7 -11   1   38.03    3.40
  -6  12  -2    3.95    1.69
   6 -12   2    3.36    1.68
   5 -13   3   11.90    2.15
   4 -14   4    7.77    1.90
   3 -15   5    3.83    1.76
   2 -16   6   12.20    2.24
 -11   7   4   -1.36    2.03
 -10   8   3    8.52    2.15
  -9   9   2   19.53    2.60
   9  -9  -2   22.93    2.52
  -8  10   1    2.74    1.66
   8 -10  -1    4.31    1.67
  -7  11   0   14.16    2.07
   7 -11   0   10.87    1.97
  -6  12  -1    3.79    1.57
   6 -12   1    3.78    1.52
  -5  13  -2    3.89    1.50
   5 -13   2    6.40    1.68
   4 -14   3    5.00    1.64
   3 -15   4   27.30    2.80
   2 -16   5    7.04    1.81
   1 -17   6    8.72    1.96
 -11   7   5    8.93    2.45
 -10   8   4    2.52    1.83
  -9   9   3    0.27    1.58
  -8  10   2   36.00    3.15
   8 -10  -2   39.50    3.06
  -7  11   1   14.23    2.00
   7 -11  -1   14.09    1.94
  -6  12   0    1.08    1.29
   6 -12   0    1.70    1.28
  -5  13  -1   16.05    1.95
   5 -13   1   19.81    2.18
  -4  14  -2   10.68    1.63
   4 -14   2    8.83    1.69
  -3  15  -3    8.71    1.57
   3 -15   3    6.91    1.63
   2 -16   4    8.88    1.77
   1 -17   5   29.97    2.89
   0 -18   6    5.11    1.72
  -1 -19   7    5.83    1.81
 -11   7   6    0.71    1.97
 -10   8   5    5.89    2.00
  -9   9   4   29.26    3.11
  -8  10   3    1.04    1.38
   8 -10  -3    2.10    1.37
  -7  11   2   28.62    2.63
   7 -11  -2   26.67    2.43
  -6  12   1   26.21    2.51
   6 -12  -1   29.33    2.45
  -5  13   0   23.30    2.31
   5 -13   0   21.77    2.18
  -4  14  -1   24.07    2.34
   4 -14   1   24.97    2.34
  -3  15  -2   26.67    2.28
   3 -15   2   30.37    2.50
  -2  16  -3   24.37    2.10
   2 -16   3   22.47    2.40
   1 -17   4    1.36    1.34
   0 -18   5   10.68    1.79
  -1 -19   6    6.92    1.74
  -2 -20   7    1.11    1.65
 -10   8   6    0.01    1.62
  -9   9   5   19.69    2.37
  -8  10   4   12.26    1.92
   8 -10  -4   10.55    1.78
  -7  11   3    2.71    1.40
   7 -11  -3    2.36    1.22
  -6  12   2   10.77    1.76
   6 -12  -2   10.84    1.59
  -5  13   1   28.19    2.41
   5 -13  -1   27.40    2.33
  -4  14   0   55.45    3.16
   4 -14   0   55.83    3.24
  -3  15  -1   13.21    1.63
   3 -15   1   13.17    1.69
  -2  16  -2   25.93    2.15
   2 -16   2   27.60    2.37
  -1  17  -3    5.77    1.04
   1 -17   3    9.45    1.56
   0 -18   4   10.59    1.71
  -1 -19   5   24.00    2.53
  -2 -20   6   11.02    1.83
 -10   8   7    0.11    1.83
  -9   9   6    6.13    1.82
  -8  10   5    0.50    1.45
  -7  11   4   16.25    2.00
   7 -11  -4   16.14    1.74
  -6  12   3   35.69    2.62
   6 -12  -3   34.76    2.46
   5 -13  -2   25.88    2.18
   4 -14  -1   10.90    1.51
  -3  15   0   37.83    2.55
   3 -15   0   33.36    2.51
  -2  16  -1   10.43    1.42
   2 -16   1   11.38    1.55
  -1  17  -2   13.87    1.53
   1 -17   2   14.31    1.76
   0  18  -3   23.36    1.80
   0 -18   3   23.19    2.25
  -1 -19   4   22.58    2.29
  -2 -20   5    4.79    1.46
  -3 -21   6    1.82    1.46
  -9   9   7    3.23    1.81
   9  -9  -7    0.96    1.02
   8 -10  -6   30.75    1.99
   7 -11  -5   22.61    1.58
  -6  12   4    3.70    1.26
   6 -12  -4    1.19    0.64
   6 -12  -4    2.43    1.09
  -5  13   3   31.22    2.31
   5 -13  -3   30.69    2.24
   5 -13  -3   30.63    1.63
  -4  14   2   12.91    1.55
   4 -14  -2   12.49    1.57
   3 -15  -1   13.72    1.65
   2 -16   0   59.69    3.32
   1 -17   1   21.93    2.03
   0 -18   2   13.19    1.63
   1  19  -3   27.35    2.03
  -1 -19   3   28.34    2.33
  -2 -20   4    1.52    1.19
  -3 -21   5    3.80    1.49
  -4 -22   6    1.59    1.45
   9  -9  -8    2.47    1.25
   8 -10  -7    1.65    1.09
   7 -11  -6   19.11    1.60
   6 -12  -5    5.91    1.09
  -5  13   4   18.56    1.92
   5 -13  -4   19.98    1.86
   5 -13  -4   21.51    1.42
   5 -13  -4   17.86    1.43
  -4  14   3    9.36    1.45
   4 -14  -3    6.71    1.29
   4 -14  -3    8.12    1.01
  -3  15   2   70.24    3.58
   3 -15  -2   73.94    3.67
   2 -16  -1   13.11    1.61
   1 -17   0   11.13    1.53
   0 -18   1   52.06    3.00
  -1 -19   2   28.08    2.27
  -2 -20   3   13.58    1.67
  -3 -21   4    0.41    1.13
  -4 -22   5   10.04    1.70
  -5 -23   6    1.62    1.53
   8 -10  -8    8.90    1.56
   7 -11  -7    7.72    1.32
   6 -12  -6    2.10    0.97
  -5  13   5    9.30    2.44
   5 -13  -5   11.63    1.24
   5 -13  -5   10.66    1.34
   5 -13  -5    9.94    1.20
  -4  14   4   21.89    2.01
   4 -14  -4   20.33    1.95
   4 -14  -4   20.38    1.60
  -3  15   3   12.54    1.59
   3 -15  -3   13.98    1.64
   2 -16  -2   18.06    1.87
   1 -17  -1   42.27    2.75
   0 -18   0   12.09    1.52
  -1 -19   1    4.14    1.17
  -2 -20   2   41.70    2.75
  -3 -21   3   26.24    2.42
  -4 -22   4    5.69    1.52
  -5 -23   5   22.38    2.36
   7 -11  -8    8.49    1.50
   6 -12  -7    1.59    1.09
   5 -13  -6    1.65    0.98
  -4  14   5   18.67    2.20
   4 -14  -5   25.17    1.85
   4 -14  -5   28.57    1.89
   4 -14  -5   26.63    2.08
  -3  15   4   45.20    2.97
   3 -15  -4   48.87    2.88
   3 -15  -4   47.89    2.49
  -2  16   3   71.69    3.68
   2 -16  -3   67.62    3.58
   1 -17  -2    7.93    1.38
   0 -18  -1   40.69    2.60
  -1 -19   0   14.15    1.70
  -2 -20   1   16.90    1.86
  -3 -21   2   24.68    2.49
  -4 -22   3    9.59    1.78
  -5 -23   4    1.15    1.50
  -6 -24   5    0.14    1.66
   6 -12  -8    1.82    1.27
   5 -13  -7   13.83    1.67
   4 -14  -6   10.16    1.39
   4 -14  -6    8.61    1.37
   3 -15  -5    3.66    1.10
   3 -15  -5    2.15    1.16
  -2  16   4    1.16    1.21
   2 -16  -4    1.10    0.96
   2 -16  -4    1.33    1.07
   1 -17  -3    4.42    1.32
   0 -18  -2   14.28    1.70
  -1 -19  -1   20.42    2.19
  -2 -20   0   52.74    3.33
  -3 -21   1    4.80    1.52
  -4 -22   2    2.15    1.44
  -5 -23   3   11.93    2.09
  -6 -24   4    6.42    2.00
   5 -13  -8    1.61    1.31
   4 -14  -7    6.90    1.42
   3 -15  -6    6.56    1.34
   3 -15  -6    8.96    1.48
   2 -16  -5   11.70    1.63
   2 -16  -5   13.62    1.54
   1 -17  -4   20.31    2.08
   0 -18  -3   22.30    2.21
  -1 -19  -2   20.04    2.12
  -2 -20  -1    6.43    1.55
  -3 -21   0   17.76    2.26
  -4 -22   1   27.62    2.88
  -5 -23   2    9.60    2.04
  -6 -24   3    0.41    1.75
  -7 -25   4    5.62    2.18
   4 -14  -8    4.80    1.50
   3 -15  -7    3.83    1.42
   2 -16  -6    7.32    1.48
   1 -17  -5   11.32    1.62
   1 -17  -5   13.05    1.89
   0 -18  -4    8.14    1.40
   0 -18  -4    7.65    1.58
  -1 -19  -3   11.03    1.79
  -2 -20  -2    2.87    1.51
  -3 -21  -1    8.68    1.78
  -4 -22   0    5.46    1.76
  -5 -23   1    9.52    2.10
  -6 -24   2    8.89    2.18
  -7 -25   3   -0.42    1.92
   3 -15  -8    1.28    1.53
   2 -16  -7    2.92    1.54
   2 -16  -7    3.16    1.43
   1 -17  -6    3.07    1.38
   0 -18  -5   12.24    1.70
  -1 -19  -4    8.90    1.82
  -1 -19  -4    9.52    1.59
  -2 -20  -3    4.21    1.63
  -3 -21  -2    3.88    1.75
  -4 -22  -1   21.83    2.62
  -5 -23   0    3.37    1.88
  -6 -24   1   16.00    2.63
  -7 -25   2   10.10    2.56
   1 -17  -7    7.50    1.73
   1 -17  -7    8.16    1.77
   0 -18  -6    3.82    1.50
  -1 -19  -5   -0.28    1.30
  -2 -20  -4    7.23    2.15
  -2 -20  -4    8.55    1.66
  -3 -21  -3    2.23    1.87
  -4 -22  -2    3.15    1.88
  -5 -23  -1   21.58    2.93
  -6 -24   0    9.13    2.46
  -1 -19  -6    3.17    1.70
  -2 -20  -5    0.07    1.44
  -3 -21  -4   14.55    2.06
  -4 -22  -3    9.10    2.49
  -5 -23  -2    0.36    2.10
  -6 -24  -1    1.66    2.32
   8 -12   2    2.75    2.04
 -10  10   1    3.23    2.36
  -9  11   0    8.62    2.48
   9 -11   0   10.79    2.34
  -8  12  -1   10.24    3.19
   8 -12   1   15.85    2.55
   7 -13   2    5.37    2.08
   6 -14   3    3.84    1.96
   5 -15   4    7.55    2.20
   4 -16   5    9.65    2.32
 -11   9   3    2.86    2.27
 -10  10   2   10.06    2.51
  -9  11   1   14.03    2.52
   9 -11  -1   16.52    2.47
  -8  12   0    0.61    1.82
   8 -12   0    0.00    1.66
  -7  13  -1   21.12    2.68
   7 -13   1   18.71    2.56
   6 -14   2   27.22    2.82
   5 -15   3    9.31    2.07
   4 -16   4    6.63    2.01
   3 -17   5    7.74    2.11
 -11   9   4    5.81    2.31
 -10  10   3    5.90    2.10
  -9  11   2    0.08    1.64
   9 -11  -2    4.96    1.80
  -8  12   1   19.68    2.53
   8 -12  -1   23.88    2.67
  -7  13   0    4.80    1.73
   7 -13   0    7.34    1.81
  -6  14  -1   16.36    2.20
   6 -14   1   14.40    2.21
  -5  15  -2   13.20    2.02
   5 -15   2   15.75    2.18
   4 -16   3    8.49    1.86
   3 -17   4    9.49    2.04
   2 -18   5   13.44    2.23
   1 -19   6    1.75    1.75
 -11   9   5    1.64    2.02
 -10  10   4    4.29    1.99
  -9  11   3   12.48    2.26
  -8  12   2    0.89    1.59
   8 -12  -2    0.30    1.39
  -7  13   1   11.38    2.01
   7 -13  -1   14.82    2.12
  -6  14   0    6.73    1.67
   6 -14   0    9.67    1.75
  -5  15  -1    4.47    1.47
   5 -15   1    5.69    1.64
  -4  16  -2   45.21    3.14
   4 -16   2   51.30    3.39
   3 -17   3   39.33    3.11
   2 -18   4   16.34    2.22
   1 -19   5    1.05    1.55
   0 -20   6    5.91    1.94
 -10  10   5   -0.78    1.74
  -9  11   4   17.36    2.36
  -8  12   3   27.19    2.85
   8 -12  -3   27.45    2.58
  -7  13   2    9.24    1.84
   7 -13  -2    9.47    1.68
  -6  14   1   33.60    2.83
   6 -14  -1   33.96    2.78
  -5  15   0   27.78    2.61
   5 -15   0   30.89    2.66
  -4  16  -1    6.69    1.50
   4 -16   1    4.22    1.45
  -3  17  -2    3.32    1.33
   3 -17   2    5.76    1.61
  -2  18  -3    3.13    1.80
   2 -18   3    4.30    1.46
   1 -19   4    7.50    1.75
   0 -20   5    1.64    1.53
  -1 -21   6    7.21    1.85
 -10  10   6    0.45    1.78
  -9  11   5    2.66    1.73
  -8  12   4    4.47    1.69
  -7  13   3   16.44    2.07
   7 -13  -3   15.87    1.87
  -6  14   2   20.86    2.23
   6 -14  -2   19.04    2.07
  -5  15   1    0.69    1.18
   5 -15  -1    1.60    1.23
  -4  16   0   34.61    2.62
   4 -16   0   30.55    2.70
  -3  17  -1    8.75    1.50
   3 -17   1    8.48    1.56
  -2  18  -2   17.19    1.80
   2 -18   2   18.81    2.08
  -1  19  -3    9.73    1.48
   1 -19   3   12.58    1.89
   0 -20   4   28.61    2.73
  -1 -21   5    7.65    1.72
  -2 -22   6    4.32    1.72
 -10  10   7    1.14    1.93
  -9  11   6    1.63    1.76
  -8  12   5    5.09    1.72
   7 -13  -4   14.99    1.78
   6 -14  -3    3.42    1.24
   5 -15  -2   24.21    2.28
   5 -15  -2   24.89    1.41
   4 -16  -1   27.55    2.42
   3 -17   0   16.24    1.96
  -2  18  -1   13.00    1.69
   2 -18   1   14.24    1.80
  -1  19  -2   15.98    1.75
   1 -19   2   13.96    1.86
   0  20  -3    1.14    0.96
   0 -20   3    1.59    1.31
  -1 -21   4    6.79    1.62
  -2 -22   5   10.61    1.88
  -3 -23   6    2.97    1.68
  -9  11   7    8.64    2.11
   8 -12  -6    1.44    0.96
   7 -13  -5   24.41    1.65
  -6  14   4    6.44    1.51
   6 -14  -4    6.98    1.35
   6 -14  -4    7.55    0.93
   5 -15  -3   16.17    1.29
   5 -15  -3   16.40    1.82
   4 -16  -2   23.15    2.26
   3 -17  -1   41.91    2.84
   2 -18   0    1.33    1.20
   1 -19   1   23.01    2.24
   0 -20   2   26.77    2.42
  -1 -21   3   21.74    2.31
  -2 -22   4    2.20    1.37
  -3 -23   5    1.00    1.40
  -4 -24   6    4.08    1.66
   9 -11  -8    2.64    1.35
   8 -12  -7    6.40    1.28
   7 -13  -6    8.00    1.25
   6 -14  -5    5.53    0.97
   6 -14  -5    4.98    1.49
  -5  15   4   12.28    1.73
   5 -15  -4   15.42    1.73
   5 -15  -4   16.10    1.35
   5 -15  -4   14.09    1.23
   4 -16  -3   20.61    1.98
   4 -16  -3   15.15    1.34
   3 -17  -2   16.20    1.85
   2 -18  -1   78.21    4.03
   1 -19   0   10.44    1.57
   0 -20   1    3.72    1.28
  -1 -21   2    3.71    1.32
  -2 -22   3    1.50    1.28
  -3 -23   4    4.99    1.64
  -4 -24   5    0.38    1.49
   8 -12  -8   -0.13    1.24
   7 -13  -7    6.98    1.34
   6 -14  -6    2.16    0.98
   5 -15  -5    2.00    0.95
   5 -15  -5    0.76    1.10
   5 -15  -5    1.96    0.93
  -4  16   4   23.66    2.32
   4 -16  -4   21.78    1.73
   4 -16  -4   25.17    2.23
   3 -17  -3   74.76    3.92
   2 -18  -2   27.33    2.40
   1 -19  -1    5.70    1.42
   0 -20   0   46.14    3.00
  -1 -21   1   21.88    2.20
  -2 -22   2    5.37    1.41
  -3 -23   3   15.32    1.93
  -4 -24   4    1.04    1.40
  -5 -25   5    2.38    1.67
   7 -13  -8   -0.60    1.24
   6 -14  -7   13.49    1.66
   5 -15  -6    6.89    1.25
   4 -16  -5    7.86    1.30
   4 -16  -5    8.14    1.47
  -3  17   4    1.54    1.25
   3 -17  -4    1.53    1.21
   3 -17  -4    2.40    1.01
   2 -18  -3    3.77    1.29
   1 -19  -2   30.49    2.54
   0 -20  -1    4.08    1.27
  -1 -21   0   33.33    2.60
  -2 -22   1   26.26    2.48
  -3 -23   2    2.23    1.40
  -4 -24   3    4.40    1.71
  -5 -25   4    7.15    1.94
   6 -14  -8   -0.33    1.28
   5 -15  -7    0.28    1.15
   4 -16  -6    3.49    1.26
   4 -16  -6    3.92    1.24
   3 -17  -5    8.62    1.57
   3 -17  -5   10.09    1.38
   2 -18  -4    9.77    1.62
   2 -18  -4    9.73    1.36
   1 -19  -3   26.76    2.46
   0 -20  -2   23.45    2.31
  -1 -21  -1   23.13    2.37
  -2 -22   0    1.95    1.37
  -3 -23   1   17.46    2.19
  -4 -24   2    9.92    2.01
  -5 -25   3    5.13    1.93
  -6 -26   4    2.00    1.94
   5 -15  -8    7.44    1.73
   4 -16  -7    7.68    1.50
   3 -17  -6    3.94    1.30
   2 -18  -5    8.28    1.85
   2 -18  -5    5.91    1.34
   1 -19  -4   25.18    2.12
   1 -19  -4   29.35    2.66
   0 -20  -3    1.87    1.29
  -1 -21  -2   20.25    2.21
  -2 -22  -1   50.94    3.52
  -3 -23   0    4.85    1.71
  -4 -24   1   10.17    2.13
  -5 -25   2    2.81    1.89
  -6 -26   3    1.75    2.06
   4 -16  -8    1.86    1.46
   3 -17  -7    7.30    1.61
   3 -17  -7    8.16    1.67
   2 -18  -6    4.72    1.47
   1 -19  -5   25.29    2.17
   0 -20  -4   22.98    2.12
   0 -20  -4   27.21    2.67
  -1 -21  -3   10.20    1.84
  -2 -22  -2    4.29    1.70
  -3 -23  -1    2.88    1.72
  -4 -24   0    2.06    1.82
  -5 -25   1    1.18    1.88
  -6 -26   2    3.71    2.21
   2 -18  -7   13.15    2.00
   2 -18  -7   15.21    2.00
   1 -19  -6    8.97    1.67
   0 -20  -5    1.66    1.29
  -1 -21  -4    4.55    1.73
  -1 -21  -4    6.10    1.62
  -2 -22  -3    2.97    1.74
  -3 -23  -2    2.33    1.90
  -4 -24  -1    1.03    1.80
  -5 -25   0   12.19    2.53
  -6 -26   1    5.36    2.33
   1 -19  -7    4.00    1.73
   0 -20  -6    6.72    1.75
  -1 -21  -5    4.31    1.59
  -2 -22  -4    0.86    1.36
  -3 -23  -3    7.52    2.26
  -4 -24  -2   10.81    2.48
  -5 -25  -1    4.69    2.34
  -2 -22  -5    3.43    1.61
  -3 -23  -4    1.33    1.59
 -10  12   1    1.19    2.32
  -9  13   0    1.11    2.23
   9 -13   0    2.53    2.08
   8 -14   1    1.53    1.97
   7 -15   2    3.76    2.07
   6 -16   3   10.25    2.41
   5 -17   4   -0.02    1.85
 -10  12   2    1.25    2.11
  -9  13   1   11.57    2.42
   9 -13  -1    8.62    2.27
  -8  14   0   20.32    2.84
   8 -14   0   24.44    2.85
  -7  15  -1    6.40    2.10
   7 -15   1    8.34    1.99
   6 -16   2    7.37    2.04
   5 -17   3    8.00    2.16
   4 -18   4    3.04    1.86
   3 -19   5    3.08    1.95
 -11  11   4    3.50    2.23
 -10  12   3    9.86    2.32
  -9  13   2    8.96    2.19
   9 -13  -2    8.50    2.38
  -8  14   1    1.79    1.77
   8 -14  -1    2.44    1.66
  -7  15   0   19.16    2.50
   7 -15   0   17.53    2.47
  -6  16  -1    6.13    1.83
   6 -16   1    9.21    1.95
   5 -17   2    6.24    1.85
   4 -18   3   23.38    2.75
   3 -19   4    6.09    1.98
   2 -20   5    1.85    1.86
 -11  11   5    8.08    2.40
 -10  12   4    2.49    2.01
  -9  13   3   12.15    2.34
  -8  14   2   39.92    3.49
   8 -14  -2   33.74    3.11
  -7  15   1   -1.15    1.51
   7 -15  -1   -0.12    1.38
  -6  16   0   39.02    3.27
   6 -16   0   36.30    3.20
  -5  17  -1   14.30    2.01
   5 -17   1   11.97    1.98
  -4  18  -2    0.02    1.30
   4 -18   2    0.22    1.41
   3 -19   3    3.31    1.69
   2 -20   4   12.12    2.15
   1 -21   5    4.82    1.90
   0 -22   6    0.01    1.82
 -10  12   5   15.50    2.54
  -9  13   4    5.01    1.94
  -8  14   3   29.78    3.11
   8 -14  -3   28.00    2.76
  -7  15   2   13.43    2.10
   7 -15  -2   13.81    1.98
  -6  16   1    0.67    1.33
   6 -16  -1    0.48    1.30
  -5  17   0   13.27    1.95
   5 -17   0   15.60    2.08
  -4  18  -1   25.97    2.59
   4 -18   1   25.57    2.63
  -3  19  -2   19.19    2.14
   3 -19   2   19.17    2.37
   2 -20   3    4.20    1.62
   1 -21   4    3.92    1.67
   0 -22   5    1.93    1.62
  -1 -23   6    0.23    1.69
 -10  12   6    5.60    2.19
  -9  13   5   10.40    2.14
  -8  14   4    5.78    1.87
  -7  15   3    1.28    1.47
   7 -15  -3    1.58    1.31
  -6  16   2   10.57    1.90
   6 -16  -2   10.32    1.78
  -5  17   1   14.30    1.99
   5 -17  -1   17.02    2.13
  -4  18   0    8.58    1.64
   4 -18   0   10.00    1.76
  -3  19  -1    8.00    1.57
   3 -19   1    8.51    1.70
  -2  20  -2    3.78    1.37
   2 -20   2    3.21    1.52
   1 -21   3   12.60    2.00
   0 -22   4    6.64    1.75
  -1 -23   5   14.78    2.20
  -2 -24   6    1.86    1.78
 -10  12   7   -0.17    1.98
  -9  13   6    0.92    1.87
  -8  14   5    2.17    1.70
   7 -15  -4   13.59    1.86
   6 -16  -3   11.76    1.76
   6 -16  -3    8.80    0.96
   5 -17  -2    8.88    1.70
   4 -18  -1    6.52    1.54
   3 -19   0   11.39    1.83
  -2  20  -1    3.73    1.33
   2 -20   1    6.14    1.54
  -1  21  -2   18.56    1.99
   1 -21   2   20.92    2.27
   0 -22   3   57.39    3.65
  -1 -23   4    6.21    1.74
  -2 -24   5   15.98    2.28
   8 -14  -6    4.28    1.71
   7 -15  -5    7.81    1.08
   6 -16  -4    8.13    1.53
   6 -16  -4    7.66    1.04
   5 -17  -3   22.32    1.58
   5 -17  -3   22.62    2.29
   4 -18  -2   16.38    1.99
   3 -19  -1    6.54    1.56
   2 -20   0   55.15    3.46
   1 -21   1   24.19    2.49
   0 -22   2    6.15    1.59
  -1 -23   3   12.13    1.92
  -2 -24   4    2.37    1.51
  -3 -25   5    4.15    1.76
   8 -14  -7    0.23    1.07
   7 -15  -6   12.94    1.41
   6 -16  -5    6.19    1.06
   6 -16  -5    7.15    1.11
   5 -17  -4   19.79    1.52
   5 -17  -4   15.79    1.90
   4 -18  -3   27.01    2.51
   3 -19  -2    8.63    1.59
   2 -20  -1   16.46    2.01
   1 -21   0   40.47    2.93
   0 -22   1   11.55    1.75
  -1 -23   2    8.65    1.71
  -2 -24   3    1.20    1.43
  -3 -25   4    7.03    1.84
  -4 -26   5    3.28    1.84
   8 -14  -8    3.59    1.40
   7 -15  -7    0.92    1.15
   6 -16  -6   12.34    1.40
   5 -17  -5   10.20    1.33
   5 -17  -5   10.74    1.31
   4 -18  -4   14.24    1.45
   4 -18  -4   13.06    1.81
   3 -19  -3    7.79    1.59
   2 -20  -2   50.28    3.29
   1 -21  -1   24.02    2.44
   0 -22   0   10.79    1.75
  -1 -23   1   18.53    2.09
  -2 -24   2    2.37    1.41
  -3 -25   3    0.80    1.43
  -4 -26   4    7.65    1.90
   7 -15  -8    4.05    1.46
   6 -16  -7    1.28    1.20
   5 -17  -6    1.64    1.18
   5 -17  -6    2.43    1.13
   4 -18  -5   13.93    1.62
   3 -19  -4   31.32    2.19
   3 -19  -4   30.09    2.71
   2 -20  -3   12.60    1.83
   1 -21  -2    2.31    1.34
   0 -22  -1    7.57    1.57
  -1 -23   0    6.54    1.50
  -2 -24   1    4.45    1.48
  -3 -25   2   10.99    1.89
  -4 -26   3    4.55    1.77
  -5 -27   4   -1.45    1.65
   6 -16  -8    4.58    1.52
   5 -17  -7    4.80    1.41
   4 -18  -6    4.67    1.36
   4 -18  -6    3.78    1.33
   3 -19  -5   13.11    1.60
   2 -20  -4    1.99    1.14
   2 -20  -4    2.56    1.41
   1 -21  -3   27.82    2.67
   0 -22  -2    8.57    1.69
  -1 -23  -1   28.50    2.72
  -2 -24   0   14.39    2.09
  -3 -25   1    6.03    1.83
  -4 -26   2    9.79    2.09
  -5 -27   3    8.27    2.23
   5 -17  -8   -0.44    1.37
   4 -18  -7    3.61    1.44
   4 -18  -7    3.35    1.52
   3 -19  -6    6.33    1.48
   2 -20  -5    2.85    1.28
   1 -21  -4    9.56    1.60
   1 -21  -4   12.03    1.89
   0 -22  -3   57.16    3.71
  -1 -23  -2    3.45    1.48
  -2 -24  -1   17.02    2.30
  -3 -25   0   14.83    2.43
  -4 -26   1   -0.17    1.69
  -5 -27   2    2.97    2.06
   3 -19  -7    7.31    1.67
   3 -19  -7    4.39    1.69
   2 -20  -6   11.95    1.82
   1 -21  -5    7.88    1.66
   0 -22  -4    8.78    1.92
   0 -22  -4    9.51    1.72
  -1 -23  -3    9.57    1.99
  -2 -24  -2    1.82    1.80
  -3 -25  -1    2.01    1.82
  -4 -26   0   -1.13    1.80
  -5 -27   1    3.30    2.27
   2 -20  -7    2.74    1.65
   2 -20  -7    2.11    1.65
   1 -21  -6    6.75    1.71
   0 -22  -5    1.82    1.53
  -1 -23  -4    1.52    1.39
  -2 -24  -3    0.78    1.72
  -3 -25  -2    2.03    1.95
  -4 -26  -1    1.39    2.06
  -5 -27   0   -1.85    2.14
   0 -22  -6    0.46    1.63
  -1 -23  -5    2.21    1.64
  -2 -24  -4   -0.86    1.46
  -3 -25  -3    0.40    2.08
  -4 -26  -2    8.27    2.65
   9 -15   0    3.21    2.21
   8 -16   1    1.13    2.04
   7 -17   2   -0.39    1.91
 -10  14   2    1.23    2.13
  -9  15   1    2.86    2.11
   9 -15  -1    1.15    2.02
  -8  16   0    0.98    1.97
   8 -16   0    3.38    1.93
   7 -17   1   13.46    2.46
   6 -18   2    7.85    2.19
   5 -19   3    4.56    2.05
   4 -20   4    6.72    2.17
 -10  14   3   -0.59    2.00
  -9  15   2    6.37    2.16
  -8  16   1   16.95    2.56
   8 -16  -1   21.84    2.70
  -7  17   0   -0.03    1.67
   7 -17   0    0.87    1.73
  -6  18  -1   15.86    2.33
   6 -18   1   13.13    2.28
   5 -19   2    2.03    1.75
   4 -20   3    2.19    1.81
   3 -21   4   13.19    2.35
   2 -22   5    4.38    2.06
 -10  14   4    7.01    2.38
  -9  15   3    0.19    1.81
  -8  16   2   10.48    2.16
   8 -16  -2    6.84    1.94
  -7  17   1   20.09    2.56
   7 -17  -1   22.05    2.57
  -6  18   0    4.42    1.80
   6 -18   0    2.39    1.66
  -5  19  -1   19.24    2.43
   5 -19   1   22.30    2.61
   4 -20   2   39.40    3.49
   3 -21   3    2.41    1.76
   2 -22   4    1.99    1.81
   1 -23   5    2.22    1.96
 -10  14   5    5.74    2.34
  -9  15   4    5.45    2.06
  -8  16   3    2.74    1.80
   8 -16  -3    3.84    1.76
  -7  17   2    7.99    1.93
   7 -17  -2    8.22    1.85
  -6  18   1   15.13    2.22
   6 -18  -1   11.43    2.03
  -5  19   0   12.08    2.02
   5 -19   0   13.60    2.15
  -4  20  -1    3.17    1.54
   4 -20   1    5.43    1.74
   3 -21   2    2.95    1.62
   2 -22   3    3.76    1.77
   1 -23   4    1.33    1.66
   0 -24   5    1.02    1.78
 -10  14   6    4.44    2.18
  -9  15   5    2.24    1.98
  -8  16   4   14.86    2.45
  -7  17   3    1.51    1.69
   7 -17  -3    2.21    1.52
  -6  18   2    4.04    1.67
   6 -18  -2    2.25    1.45
  -5  19   1    1.66    1.48
   5 -19  -1    1.37    1.50
  -4  20   0    1.12    1.43
   4 -20   0    4.48    1.61
  -3  21  -1    9.36    1.77
   3 -21   1   11.06    2.02
   2 -22   2    2.96    1.59
   1 -23   3    9.79    2.01
   0 -24   4    9.58    2.00
  -1 -25   5    1.78    1.82
  -9  15   6    2.49    2.05
   6 -18  -3   21.07    2.30
   6 -18  -3   22.45    1.56
   5 -19  -2   32.16    2.87
   4 -20  -1   19.23    2.33
   3 -21   0   15.87    2.17
  -2  22  -1   42.31    3.13
   2 -22   1   43.75    3.25
   1 -23   2    3.74    1.61
   0 -24   3   18.70    2.37
  -1 -25   4   15.77    2.32
  -2 -26   5    4.39    1.92
   7 -17  -5   12.16    1.32
   6 -18  -4    9.79    1.18
   6 -18  -4    9.61    1.07
   6 -18  -4    8.86    1.77
   5 -19  -3    6.95    1.07
   5 -19  -3    5.29    1.54
   4 -20  -2   21.59    2.40
   3 -21  -1    3.77    1.47
   2 -22   0    2.96    1.46
   1 -23   1   28.80    2.81
   0 -24   2   18.04    2.28
  -1 -25   3    4.29    1.77
  -2 -26   4    5.52    1.85
  -3 -27   5   -0.21    1.65
   7 -17  -6    0.08    0.98
   6 -18  -5   20.08    1.71
   6 -18  -5   18.48    1.60
   5 -19  -4    3.68    1.46
   5 -19  -4    4.63    1.10
   4 -20  -3   27.44    2.71
   3 -21  -2   28.55    2.81
   2 -22  -1   35.59    2.99
   1 -23   0    3.91    1.54
   0 -24   1    8.11    1.75
  -1 -25   2    3.24    1.55
  -2 -26   3    2.95    1.65
  -3 -27   4    4.14    1.85
   7 -17  -7    4.39    1.35
   6 -18  -6    1.10    1.04
   5 -19  -5   15.63    1.59
   5 -19  -5   12.38    1.48
   4 -20  -4   30.49    2.81
   4 -20  -4   30.72    2.21
   3 -21  -3   26.99    2.80
   2 -22  -2    4.10    1.54
   1 -23  -1   24.45    2.62
   0 -24   0    7.40    1.77
  -1 -25   1    0.84    1.46
  -2 -26   2    5.30    1.79
  -3 -27   3    3.29    1.75
  -4 -28   4    1.39    1.80
   6 -18  -7   11.27    1.63
   5 -19  -6    1.12    1.22
   5 -19  -6   -0.43    1.12
   4 -20  -5   -0.08    1.12
   3 -21  -4    0.89    1.43
   3 -21  -4    0.29    1.12
   2 -22  -3    1.04    1.45
   1 -23  -2    6.28    1.68
   0 -24  -1    4.79    1.65
  -1 -25   0   14.36    2.08
  -2 -26   1    7.73    1.81
  -3 -27   2    5.89    1.84
  -4 -28   3   16.10    2.46
   5 -19  -7    0.23    1.32
   4 -20  -6    6.10    1.47
   3 -21  -5    2.50    1.33
   2 -22  -4    2.59    1.33
   2 -22  -4    1.78    1.54
   1 -23  -3   16.42    2.18
   0 -24  -2   15.23    2.16
  -1 -25  -1    1.11    1.46
  -2 -26   0    5.33    1.75
  -3 -27   1   17.40    2.43
  -4 -28   2    2.63    1.83
   4 -20  -7    2.85    1.59
   4 -20  -7    1.20    1.56
   3 -21  -6    1.88    1.42
   2 -22  -5   11.47    1.79
   1 -23  -4    6.99    1.86
   0 -24  -3   22.70    2.66
  -1 -25  -2   34.86    3.32
  -2 -26  -1    0.01    1.58
  -3 -27   0    0.86    1.77
  -4 -28   1    3.88    2.10
   3 -21  -7    0.59    1.57
   3 -21  -7   -0.92    1.47
   2 -22  -6    4.36    1.67
   1 -23  -5   18.88    2.25
  -1 -25  -3    0.93    1.65
  -2 -26  -2    1.49    1.81
  -3 -27  -1    1.06    1.86
  -4 -28   0    1.86    2.13
   1 -23  -6   -0.98    1.48
   0 -24  -5    2.63    1.62
  -1 -25  -4    0.31    1.47
  -2 -26  -3   -0.43    1.87
  -3 -27  -2    3.88    2.25
  -4 -28  -1    1.39    2.27
  -9  17   1    4.35    2.34
   9 -17  -1    6.49    2.87
  -8  18   0    3.73    3.16
   8 -18   0    4.86    2.14
   7 -19   1    1.14    2.00
   6 -20   2    3.04    2.11
   5 -21   3    2.95    2.12
 -10  16   3    5.45    2.33
  -9  17   2    0.09    2.08
  -8  18   1    4.12    2.02
   8 -18  -1    3.40    2.01
  -7  19   0   11.19    2.30
   7 -19   0   13.86    2.44
   6 -20   1   -0.14    1.78
   5 -21   2   18.37    2.81
   4 -22   3   14.07    2.53
   3 -23   4   -1.18    1.86
 -10  16   4    0.88    2.14
  -9  17   3   15.30    2.61
  -8  18   2    4.22    1.99
   8 -18  -2    6.96    1.99
  -7  19   1   17.76    2.60
   7 -19  -1   17.44    2.53
  -6  20   0   21.84    2.66
   6 -20   0   21.06    2.62
   5 -21   1    5.00    1.97
   4 -22   2    3.18    1.84
   3 -23   3    9.72    2.30
   2 -24   4    1.37    1.95
 -10  16   5    1.20    2.26
  -9  17   4    7.24    2.29
  -8  18   3    7.68    2.14
  -7  19   2   10.67    2.25
   7 -19  -2    7.85    2.05
  -6  20   1    0.57    1.66
   6 -20  -1   -0.14    1.58
  -5  21   0   11.29    2.12
   5 -21   0   11.84    2.21
  -4  22  -1   22.66    2.56
   4 -22   1   26.35    2.97
   3 -23   2    3.12    1.77
   2 -24   3   -2.53    1.57
   1 -25   4    0.20    1.75
  -9  17   5    3.84    2.22
  -8  18   4    0.93    1.90
  -7  19   3    6.82    2.08
   7 -19  -3    7.47    1.92
  -6  20   2   10.17    2.11
   6 -20  -2   16.34    2.33
  -5  21   1    8.95    1.97
   5 -21  -1   12.45    2.24
  -4  22   0    5.08    1.74
   4 -22   0    5.70    1.82
  -3  23  -1    2.82    1.58
   3 -23   1    4.39    1.78
   2 -24   2   -0.51    1.63
   1 -25   3    1.21    1.70
   0 -26   4    3.05    1.85
  -9  17   6    0.97    2.16
   7 -19  -4   13.61    1.30
   6 -20  -3   10.13    1.96
   6 -20  -3   10.24    1.21
   5 -21  -2    7.54    1.81
   4 -22  -1   25.94    2.72
   3 -23   0    5.74    1.81
  -2  24  -1   16.76    2.19
   2 -24   1   18.43    2.38
   1 -25   2   30.70    3.07
   0 -26   3    5.92    1.95
  -1 -27   4    1.08    1.78
   6 -20  -4   13.13    1.31
   6 -20  -4   12.51    1.38
   5 -21  -3    7.59    1.81
   5 -21  -3    5.94    1.14
   4 -22  -2    2.21    1.56
   3 -23  -1   14.86    2.19
   2 -24   0   11.89    2.10
   1 -25   1   -0.45    1.48
   0 -26   2   10.77    2.13
  -1 -27   3    5.36    1.89
  -2 -28   4    0.88    1.76
   7 -19  -6    5.19    1.55
   6 -20  -5    3.74    1.10
   6 -20  -5    3.23    1.12
   5 -21  -4   16.77    2.23
   5 -21  -4   21.18    1.76
   4 -22  -3    8.84    1.91
   3 -23  -2    3.84    1.64
   2 -24  -1    5.27    1.68
   1 -25   0   18.13    2.36
   0 -26   1    8.03    1.87
  -1 -27   2    0.11    1.53
  -2 -28   3    3.40    1.80
   7 -19  -7    2.59    1.39
   6 -20  -6   21.94    1.99
   6 -20  -6   14.86    1.71
   5 -21  -5    2.78    1.25
   4 -22  -4    4.97    1.74
   4 -22  -4    6.71    1.41
   3 -23  -3   16.46    2.28
   2 -24  -2    1.17    1.56
   1 -25  -1    0.47    1.44
   0 -26   0   -1.07    1.42
  -1 -27   1    1.76    1.61
  -2 -28   2    4.94    1.90
  -3 -29   3    1.54    1.84
   6 -20  -7   -0.39    1.25
   5 -21  -6    8.29    1.60
   5 -21  -6    7.74    1.55
   4 -22  -5    9.55    1.54
   3 -23  -4    3.38    1.38
   3 -23  -4    5.88    1.85
   2 -24  -3   -0.23    1.52
   1 -25  -2    3.76    1.72
   0 -26  -1    8.32    1.91
  -1 -27   0    4.36    1.81
  -2 -28   1    9.89    2.11
  -3 -29   2    4.34    1.94
   5 -21  -7    2.20    1.54
   5 -21  -7    0.47    1.44
   4 -22  -6    1.46    1.38
   3 -23  -5    1.72    1.33
   2 -24  -4    3.08    1.78
   2 -24  -4    3.77    1.42
   1 -25  -3    4.50    1.74
   0 -26  -2    7.28    1.99
  -1 -27  -1   27.04    2.93
  -2 -28   0    0.01    1.62
  -3 -29   1    5.11    2.03
   3 -23  -6    1.73    1.60
   2 -24  -5   11.32    1.86
   0 -26  -3    5.56    2.01
  -1 -27  -2    3.51    1.93
  -2 -28  -1   10.65    2.21
  -3 -29   0    8.32    2.25
   2 -24  -6    4.48    1.74
   1 -25  -5    1.00    1.60
  -1 -27  -3    6.31    2.18
  -2 -28  -2   -0.70    1.87
  -3 -29  -1    2.29    2.12
  -9  19   2    8.34    2.53
  -8  20   1   -1.50    2.10
   8 -20  -1    2.30    2.07
   7 -21   0    5.57    2.16
   6 -22   1   13.68    2.67
   5 -23   2    2.28    2.10
   4 -24   3    8.54    2.42
  -9  19   3    8.37    2.48
  -8  20   2    3.86    2.14
   8 -20  -2    4.57    2.33
  -7  21   1    3.95    2.15
   7 -21  -1    4.92    2.12
  -6  22   0    4.73    2.04
   6 -22   0    7.12    2.16
   5 -23   1   25.34    3.06
   4 -24   2   11.94    2.50
   3 -25   3    1.73    2.09
  -9  19   4    8.01    2.56
  -8  20   3   -1.50    1.83
  -7  21   2   15.48    2.60
   7 -21  -2   16.19    2.49
  -6  22   1    9.07    2.23
   6 -22  -1   11.23    2.32
  -5  23   0    4.61    1.94
   5 -23   0    2.51    1.87
   4 -24   1    0.96    1.86
   3 -25   2    3.41    2.01
   2 -26   3    2.50    1.99
  -9  19   5    1.99    2.22
  -8  20   4    1.28    2.07
  -7  21   3    2.33    1.95
   7 -21  -3    0.02    2.12
  -6  22   2    3.13    1.87
   6 -22  -2    3.88    1.92
  -5  23   1    9.57    2.20
   5 -23  -1   14.61    2.42
  -4  24   0    1.57    1.75
   4 -24   0    2.80    1.89
   3 -25   1    2.58    1.82
   2 -26   2    3.39    1.89
   1 -27   3    6.22    2.17
   6 -22  -3   10.89    1.33
   6 -22  -3   15.50    2.39
   5 -23  -2    8.53    2.04
   4 -24  -1    8.28    2.09
   3 -25   0    8.89    2.16
   2 -26   1    0.45    1.64
   1 -27   2    2.07    1.79
   0 -28   3    6.34    2.11
   7 -21  -5    0.53    1.07
   6 -22  -4    0.74    1.05
   5 -23  -3    8.39    1.33
   5 -23  -3    8.86    2.08
   4 -24  -2    5.63    2.00
   3 -25  -1    5.52    1.86
   2 -26   0    5.18    1.91
   1 -27   1   23.65    2.79
   0 -28   2    5.56    1.96
  -1 -29   3    8.31    2.25
   6 -22  -5    3.13    1.23
   6 -22  -5    0.40    1.16
   5 -23  -4    0.93    1.14
   4 -24  -3    6.12    1.96
   3 -25  -2   14.62    2.32
   2 -26  -1    8.64    2.06
   1 -27   0    2.31    1.76
   0 -28   1    4.69    1.86
  -1 -29   2    0.50    1.74
  -2 -30   3   -0.23    1.72
   6 -22  -6    3.68    1.38
   6 -22  -6    4.64    1.41
   5 -23  -5   27.44    2.32
   4 -24  -4    1.93    1.27
   3 -25  -3    0.70    1.71
   2 -26  -2    8.19    2.12
   1 -27  -1    4.41    1.88
   0 -28   0    3.77    1.81
  -1 -29   1    1.36    1.73
  -2 -30   2    5.24    2.12
   5 -23  -6    1.62    1.44
   5 -23  -6    2.04    1.43
   4 -24  -5    2.65    1.39
   3 -25  -4    6.92    1.54
   2 -26  -3    2.11    1.82
   1 -27  -2   -1.39    1.55
   0 -28  -1    4.90    1.92
  -1 -29   0    8.75    2.20
  -2 -30   1    0.52    1.86
   4 -24  -6    2.39    1.56
   3 -25  -5    3.13    1.57
   1 -27  -3    3.68    1.90
   0 -28  -2    4.91    1.98
  -1 -29  -1    2.26    1.93
  -2 -30   0    8.82    2.33
   2 -26  -5    3.08    1.73
   0 -28  -3    8.03    2.32
  -1 -29  -2   16.04    2.71
  -2 -30  -1    0.30    1.95
   7 -23   0    2.29    2.29
   6 -24   1    4.74    2.40
  -8  22   2    2.91    2.24
  -7  23   1    6.66    2.45
   7 -23  -1    6.69    2.45
   6 -24   0   10.43    2.56
   5 -25   1    3.47    2.38
   4 -26   2    6.32    2.37
  -8  22   3    2.01    2.23
  -7  23   2    1.33    2.10
   7 -23  -2    2.35    2.07
  -6  24   1   10.11    2.43
   6 -24  -1   10.61    2.48
   5 -25   0   14.18    2.62
   4 -26   1    2.47    2.07
   3 -27   2   -0.30    2.03
  -8  22   4   -0.11    2.20
  -7  23   3    3.74    2.26
  -6  24   2    3.93    2.17
   6 -24  -2   11.90    2.46
  -5  25   1    0.62    1.87
   5 -25  -1   -0.95    1.88
   4 -26   0    0.19    1.80
   3 -27   1   -0.10    1.85
   2 -28   2   -0.37    1.92
   6 -24  -3    0.43    2.76
   6 -24  -3    0.12    1.11
   5 -25  -2    3.38    1.99
   4 -26  -1    1.23    1.86
   3 -27   0    2.05    1.98
   2 -28   1    8.63    2.22
   1 -29   2   18.06    2.76
   7 -23  -5    0.14    1.37
   6 -24  -4    5.31    1.32
   5 -25  -3    3.12    1.92
   4 -26  -2   11.16    2.41
   3 -27  -1   17.42    2.55
   2 -28   0    2.00    1.89
   1 -29   1    2.66    1.98
   0 -30   2    7.70    2.21
   6 -24  -5   -0.24    1.24
   5 -25  -4    7.89    1.54
   4 -26  -3    4.67    2.05
   3 -27  -2    3.92    1.98
   2 -28  -1   11.52    2.29
   1 -29   0   10.47    2.29
   0 -30   1   -0.19    1.81
  -1 -31   2    0.12    1.93
   5 -25  -5   -0.40    1.28
   4 -26  -4    9.64    1.67
   3 -27  -3    4.13    2.08
   2 -28  -2    5.85    2.09
   1 -29  -1    1.50    1.85
   0 -30   0    3.83    2.02
  -1 -31   1    7.99    2.30
   4 -26  -5    1.95    1.48
   3 -27  -4    3.20    1.60
   2 -28  -3    2.50    1.99
   1 -29  -2   -1.03    1.80
   0 -30  -1    2.01    1.92
  -1 -31   0    2.49    2.05
   3 -27  -5   -0.16    1.55
   1 -29  -3    3.62    2.17
   0 -30  -2    8.85    2.38
  -1 -31  -1    5.39    2.31
  -7  25   2    5.82    2.49
   6 -26  -1    3.59    2.38
   5 -27   0    0.65    2.23
   4 -28   1    0.76    2.18
  -7  25   3    0.37    2.29
  -6  26   2   -0.03    2.28
   6 -26  -2    3.70    2.32
  -5  27   1    4.13    3.07
   5 -27  -1    6.09    2.35
   4 -28   0    0.92    2.07
   3 -29   1    2.15    2.20
   5 -27  -2    1.09    2.11
   4 -28  -1    2.59    2.16
   3 -29   0    7.02    2.42
   2 -30   1    0.41    1.91
   6 -26  -4    3.04    1.37
   4 -28  -2    1.96    2.09
   3 -29  -1    5.38    2.17
   2 -30   0    7.87    2.37
   1 -31   1    6.37    2.28
   5 -27  -4   -1.44    1.26
   3 -29  -2    5.95    2.31
   2 -30  -1    1.52    2.03
   1 -31   0    1.17    1.99
   4 -28  -4    1.02    1.42
   2 -30  -2    2.63    2.16
   1 -31  -1    4.53    2.25
   1 -31  -2    2.78    2.24
   0   0   0    0.00    0.00
;
_shelx_hkl_checksum              93519
####################################################################### 
# 
# This file contains crystal structure data downloaded from the 
# Cambridge Structural Database (CSD) hosted by the Cambridge 
# Crystallographic Data Centre (CCDC).
# 
# Full information about CCDC data access policies and citation 
# guidelines are available at http://www.ccdc.cam.ac.uk/access/V1 
# 
# Audit and citation data items may have been added by the CCDC. 
# Please retain this information to preserve the provenance of 
# this file and to allow appropriate attribution of the data. 
# 
#######################################################################

data_3a
_database_code_depnum_ccdc_archive 'CCDC 2468991'
loop_
_audit_author_name
_audit_author_address
'Tiago Cruz'
;Centro de Quimica Estrutural, Departamento de Engenharia Quimica, Instituto Superior Tecnico
Portugal
;
_audit_update_record             
;
2025-08-12 deposited with the CCDC.	2025-08-13 downloaded from the CCDC.
;
# start Validation Reply Form
_vrf_SHFSU01_3a                  
;
PROBLEM: The absolute value of parameter shift to su ratio > 0.20
RESPONSE: The analyzed crystal presented poor quality.
;
_vrf_PLAT080_3a                  
;
PROBLEM: Maximum Shift/Error ............................       2.55 Why ?
RESPONSE: The analyzed crystal presented poor quality.
;
_vrf_PLAT213_3a                  
;
PROBLEM: Atom C22             has ADP max/min Ratio .....        9.1 prolat
RESPONSE: The analyzed crystal presented poor quality.
;
_vrf_PLAT241_3a                  
;
PROBLEM: High   'MainMol' Ueq as Compared to Neighbors of        C22 Check
RESPONSE: The analyzed crystal presented poor quality.
;
_vrf_PLAT242_3a                  
;
PROBLEM: Low    'MainMol' Ueq as Compared to Neighbors of        C21 Check
RESPONSE: The analyzed crystal presented poor quality.
;
_vrf_PLAT413_3a                  
;
PROBLEM: Short Inter XH3 .. XHn     H21      ..H23A     .       0.90 Ang.
RESPONSE: The analyzed crystal presented poor quality.
;
# Added during the CSD deposition process: Tuesday 12 August 2025 10:15 AM
# end Validation Reply Form


_audit_creation_method           SHELXL-2019/3
_shelx_SHELXL_version_number     2019/3
_chemical_name_systematic        ?
_chemical_name_common            ?
_chemical_formula_moiety         'C28 H40 B Cu F4 N8'
_chemical_formula_sum            'C28 H40 B Cu F4 N8'
_chemical_melting_point          ?

_exptl_crystal_description       prism
_exptl_crystal_colour            white
_diffrn_ambient_temperature      150
_chemical_formula_weight         639.03

loop_
_atom_type_symbol
_atom_type_description
_atom_type_scat_dispersion_real
_atom_type_scat_dispersion_imag
_atom_type_scat_source
C C 0.0033 0.0016 'International Tables Vol C Tables 4.2.6.8 and 6.1.1.4'
H H 0.0000 0.0000 'International Tables Vol C Tables 4.2.6.8 and 6.1.1.4'
B B 0.0013 0.0007 'International Tables Vol C Tables 4.2.6.8 and 6.1.1.4'
Cu Cu 0.3201 1.2651 'International Tables Vol C Tables 4.2.6.8 and 6.1.1.4'
F F 0.0171 0.0103 'International Tables Vol C Tables 4.2.6.8 and 6.1.1.4'
N N 0.0061 0.0033 'International Tables Vol C Tables 4.2.6.8 and 6.1.1.4'

_space_group_crystal_system      triclinic
_space_group_IT_number           2
_space_group_name_H-M_alt        'P -1'
_space_group_name_Hall           '-P 1'
_chemical_absolute_configuration ?

loop_
_space_group_symop_operation_xyz
'x, y, z'
'-x, -y, -z'

_shelx_space_group_comment       
;
The symmetry employed for this shelxl refinement is uniquely defined
by the following loop, which should always be used as a source of
symmetry information in preference to the above space-group names.
They are only intended as comments.
;

_cell_length_a                   8.226(11)
_cell_length_b                   13.824(17)
_cell_length_c                   14.502(18)
_cell_angle_alpha                100.60(3)
_cell_angle_beta                 96.12(4)
_cell_angle_gamma                97.88(3)
_cell_volume                     1591(3)
_cell_formula_units_Z            2
_cell_measurement_temperature    150
_cell_measurement_reflns_used    2686
_cell_measurement_theta_min      2.30
_cell_measurement_theta_max      23.47
_exptl_crystal_density_meas      ?
_exptl_crystal_density_method    ?
_exptl_crystal_density_diffrn    1.334
_exptl_crystal_F_000             668
_exptl_transmission_factor_min   ?
_exptl_transmission_factor_max   ?
_exptl_crystal_size_max          0.10
_exptl_crystal_size_mid          0.02
_exptl_crystal_size_min          0.02
_exptl_absorpt_coefficient_mu    0.741
_shelx_estimated_absorpt_T_min   0.930
_shelx_estimated_absorpt_T_max   0.985
_exptl_absorpt_correction_type   multi-scan
_exptl_absorpt_correction_T_min  0.93
_exptl_absorpt_correction_T_max  0.985
_exptl_absorpt_process_details   ?
_exptl_absorpt_special_details   ?
_diffrn_radiation_probe          ?
_diffrn_radiation_type           MoK\a
_diffrn_radiation_wavelength     0.71073
_diffrn_source                   ?
_diffrn_measurement_device_type  'Bruker APEX-II CCD'
_diffrn_measurement_method       '\f and \w scans'
_diffrn_detector_area_resol_mean ?
_diffrn_reflns_number            12173
_diffrn_reflns_av_unetI/netI     0.0843
_diffrn_reflns_av_R_equivalents  0.0482
_diffrn_reflns_limit_h_min       -10
_diffrn_reflns_limit_h_max       10
_diffrn_reflns_limit_k_min       -17
_diffrn_reflns_limit_k_max       17
_diffrn_reflns_limit_l_min       -18
_diffrn_reflns_limit_l_max       13
_diffrn_reflns_theta_min         1.442
_diffrn_reflns_theta_max         26.768
_diffrn_reflns_theta_full        25.242
_diffrn_measured_fraction_theta_max 0.977
_diffrn_measured_fraction_theta_full 0.991
_diffrn_reflns_Laue_measured_fraction_max 0.977
_diffrn_reflns_Laue_measured_fraction_full 0.991
_diffrn_reflns_point_group_measured_fraction_max 0.977
_diffrn_reflns_point_group_measured_fraction_full 0.991
_reflns_number_total             6633
_reflns_number_gt                4187
_reflns_threshold_expression     'I > 2\s(I)'
_reflns_Friedel_coverage         0.000
_reflns_Friedel_fraction_max     .
_reflns_Friedel_fraction_full    .

_reflns_special_details          
;
 Reflections were merged by SHELXL according to the crystal
 class for the calculation of statistics and refinement.
 
 _reflns_Friedel_fraction is defined as the number of unique
 Friedel pairs measured divided by the number that would be
 possible theoretically, ignoring centric projections and
 systematic absences.
;

_computing_data_collection       'Bruker APEX2'
_computing_cell_refinement       'Bruker SAINT'
_computing_data_reduction        'Bruker SAINT'
_computing_structure_solution    'SHELXT 2014/5 (Sheldrick, 2014)'
_computing_structure_refinement  'SHELXL-2019/2 (Sheldrick, 2019)'
_computing_molecular_graphics    enCIFer
_computing_publication_material  Mercury
_refine_special_details          ?
_refine_ls_structure_factor_coef Fsqd
_refine_ls_matrix_type           full
_refine_ls_weighting_scheme      calc
_refine_ls_weighting_details     
'w=1/[\s^2^(Fo^2^)+(0.2000P)^2^] where P=(Fo^2^+2Fc^2^)/3'
_atom_sites_solution_primary     ?
_atom_sites_solution_secondary   ?
_atom_sites_solution_hydrogens   geom
_refine_ls_hydrogen_treatment    constr
_refine_ls_extinction_method     none
_refine_ls_extinction_coef       .
_refine_ls_number_reflns         6633
_refine_ls_number_parameters     387
_refine_ls_number_restraints     0
_refine_ls_R_factor_all          0.1566
_refine_ls_R_factor_gt           0.1131
_refine_ls_wR_factor_ref         0.3615
_refine_ls_wR_factor_gt          0.3228
_refine_ls_goodness_of_fit_ref   1.272
_refine_ls_restrained_S_all      1.272
_refine_ls_shift/su_max          2.554
_refine_ls_shift/su_mean         0.140

loop_
_atom_site_label
_atom_site_type_symbol
_atom_site_fract_x
_atom_site_fract_y
_atom_site_fract_z
_atom_site_U_iso_or_equiv
_atom_site_adp_type
_atom_site_occupancy
_atom_site_site_symmetry_order
_atom_site_calc_flag
_atom_site_refinement_flags_posn
_atom_site_refinement_flags_adp
_atom_site_refinement_flags_occupancy
_atom_site_disorder_assembly
_atom_site_disorder_group
Cu1 Cu 0.46622(10) 0.79082(5) 0.27517(6) 0.0454(4) Uani 1 1 d . . . . .
N2 N 0.4716(6) 0.9955(4) 0.2364(4) 0.0369(11) Uani 1 1 d . . . . .
N4 N 0.6954(6) 0.9170(4) 0.1771(4) 0.0385(12) Uani 1 1 d . . . . .
N1 N 0.3898(6) 0.9215(4) 0.2741(4) 0.0475(14) Uani 1 1 d . . . . .
N3 N 0.6833(7) 0.8298(4) 0.2094(4) 0.0450(13) Uani 1 1 d . . . . .
N5 N 0.5130(7) 0.6891(4) 0.3526(4) 0.0472(14) Uani 1 1 d . . . . .
N6 N 0.4509(9) 0.5901(4) 0.3203(5) 0.0645(19) Uani 1 1 d . . . . .
N7 N 0.3100(9) 0.6852(5) 0.1640(5) 0.071(2) Uani 1 1 d . . . . .
C3 C 0.3752(8) 1.0643(5) 0.2211(5) 0.0419(14) Uani 1 1 d . . . . .
C11 C 0.6521(7) 1.0052(4) 0.2359(5) 0.0385(14) Uani 1 1 d . . . . .
H11 H 0.685898 1.062419 0.207283 0.046 Uiso 1 1 calc R U . . .
C12 C 0.7454(8) 1.0265(5) 0.3358(5) 0.0462(16) Uani 1 1 d . . . . .
H12A H 0.716597 0.969968 0.365174 0.055 Uiso 1 1 calc R U . . .
H12B H 0.863523 1.034252 0.332430 0.055 Uiso 1 1 calc R U . . .
C8 C 0.7662(8) 0.9120(5) 0.0963(5) 0.0442(15) Uani 1 1 d . . . . .
C13 C 0.7071(9) 1.1181(6) 0.3959(6) 0.0564(18) Uani 1 1 d . . . . .
H13 H 0.743852 1.178002 0.378428 0.068 Uiso 1 1 calc R U . . .
C4 C 0.4321(9) 1.1543(5) 0.1828(6) 0.0532(18) Uani 1 1 d . . . . .
H4A H 0.509948 1.200591 0.230082 0.080 Uiso 1 1 calc R U . . .
H4B H 0.338682 1.185283 0.166104 0.080 Uiso 1 1 calc R U . . .
H4C H 0.484311 1.134966 0.127691 0.080 Uiso 1 1 calc R U . . .
C2 C 0.2242(9) 1.0323(6) 0.2479(6) 0.059(2) Uani 1 1 d . . . . .
H2 H 0.130108 1.062581 0.244440 0.071 Uiso 1 1 calc R U . . .
C9 C 0.7907(10) 0.9986(6) 0.0469(5) 0.0558(19) Uani 1 1 d . . . . .
H9A H 0.686811 1.021071 0.034258 0.084 Uiso 1 1 calc R U . . .
H9B H 0.832467 0.977862 -0.011741 0.084 Uiso 1 1 calc R U . . .
H9C H 0.868626 1.051964 0.086524 0.084 Uiso 1 1 calc R U . . .
C6 C 0.7505(11) 0.7687(6) 0.1482(6) 0.063(2) Uani 1 1 d . . . . .
C1 C 0.2412(8) 0.9463(6) 0.2808(6) 0.058(2) Uani 1 1 d . . . . .
C7 C 0.8043(11) 0.8181(6) 0.0762(5) 0.061(2) Uani 1 1 d . . . . .
H7 H 0.855506 0.791433 0.025353 0.073 Uiso 1 1 calc R U . . .
C27 C 0.1369(9) 0.5638(6) 0.4052(7) 0.063(2) Uani 1 1 d . . . . .
H27 H 0.134659 0.496411 0.405536 0.076 Uiso 1 1 calc R U . . .
C19 C 0.7512(9) 0.7892(6) 0.4634(6) 0.065(2) Uani 1 1 d . . . . .
H19A H 0.836482 0.806291 0.426186 0.097 Uiso 1 1 calc R U . . .
H19B H 0.801009 0.782757 0.524507 0.097 Uiso 1 1 calc R U . . .
H19C H 0.683372 0.840556 0.470979 0.097 Uiso 1 1 calc R U . . .
C15 C 0.6475(8) 0.6932(6) 0.4149(6) 0.055(2) Uani 1 1 d . . . . .
C26 C 0.1511(10) 0.5948(6) 0.3136(7) 0.072(3) Uani 1 1 d . . . . .
H26A H 0.167009 0.666992 0.324523 0.087 Uiso 1 1 calc R U . . .
H26B H 0.047462 0.569901 0.272152 0.087 Uiso 1 1 calc R U . . .
C14 C 0.6304(12) 1.1247(7) 0.4680(7) 0.088(3) Uani 1 1 d . . . . .
H14A H 0.590576 1.067417 0.488935 0.106 Uiso 1 1 calc R U . . .
H14B H 0.614172 1.186758 0.499723 0.106 Uiso 1 1 calc R U . . .
C28 C 0.1273(10) 0.6205(7) 0.4835(9) 0.083(3) Uani 1 1 d . . . . .
H28A H 0.129056 0.688430 0.486590 0.099 Uiso 1 1 calc R U . . .
H28B H 0.118648 0.594015 0.537544 0.099 Uiso 1 1 calc R U . . .
C5 C 0.1124(10) 0.8818(8) 0.3194(9) 0.093(4) Uani 1 1 d . . . . .
H5A H 0.074537 0.921408 0.371982 0.140 Uiso 1 1 calc R U . . .
H5B H 0.160187 0.828555 0.340046 0.140 Uiso 1 1 calc R U . . .
H5C H 0.020490 0.854455 0.270751 0.140 Uiso 1 1 calc R U . . .
C25 C 0.2894(14) 0.5594(6) 0.2637(6) 0.076(3) Uani 1 1 d . . . . .
H25 H 0.267846 0.486353 0.251449 0.092 Uiso 1 1 calc R U . . .
N8 N 0.2884(18) 0.5879(6) 0.1719(6) 0.144(6) Uani 1 1 d . . . . .
C17 C 0.5490(13) 0.5331(7) 0.3642(10) 0.097(4) Uani 1 1 d . . . . .
C16 C 0.6697(11) 0.5959(7) 0.4214(10) 0.098(4) Uani 1 1 d . . . . .
H16 H 0.754693 0.578433 0.459464 0.118 Uiso 1 1 calc R U . . .
C10 C 0.7631(16) 0.6666(6) 0.1616(7) 0.087(3) Uani 1 1 d . . . . .
H10A H 0.778891 0.666125 0.228040 0.130 Uiso 1 1 calc R U . . .
H10B H 0.855582 0.644717 0.133355 0.130 Uiso 1 1 calc R U . . .
H10C H 0.663177 0.622603 0.132063 0.130 Uiso 1 1 calc R U . . .
B1 B -0.0134(10) 0.2734(6) 0.2318(6) 0.0513(19) Uani 1 1 d . . . . .
C18 C 0.5079(17) 0.4183(8) 0.3396(16) 0.178(9) Uani 1 1 d . . . . .
H18A H 0.570763 0.391019 0.385290 0.267 Uiso 1 1 calc R U . . .
H18B H 0.535541 0.394428 0.277645 0.267 Uiso 1 1 calc R U . . .
H18C H 0.391781 0.397907 0.340383 0.267 Uiso 1 1 calc R U . . .
F1 F 0.0554(11) 0.2452(7) 0.1513(5) 0.144(3) Uani 1 1 d . . . . .
F2 F 0.0963(13) 0.3049(11) 0.3024(7) 0.254(8) Uani 1 1 d . . . . .
F3 F -0.1081(19) 0.3436(9) 0.2285(9) 0.236(7) Uani 1 1 d . . . . .
F4 F -0.111(2) 0.2042(8) 0.2345(11) 0.317(11) Uani 1 1 d . . . . .
C24 C 0.3015(15) 0.7849(8) 0.0410(7) 0.114(5) Uani 1 1 d . . . . .
H24A H 0.254016 0.832825 0.082008 0.171 Uiso 1 1 calc R U . . .
H24B H 0.244138 0.773845 -0.022200 0.171 Uiso 1 1 calc R U . . .
H24C H 0.416438 0.809706 0.040999 0.171 Uiso 1 1 calc R U . . .
C20 C 0.286(2) 0.6894(9) 0.0751(7) 0.170(9) Uani 1 1 d . . . . .
C22 C 0.226(6) 0.5343(11) 0.0880(10) 0.51(3) Uani 1 1 d . . . . .
C21 C 0.167(2) 0.6085(8) 0.0258(10) 0.144(6) Uani 1 1 d . . . . .
H21 H 0.083311 0.601381 -0.024711 0.172 Uiso 1 1 calc R U . . .
C23 C 0.129(5) 0.4328(11) 0.0739(15) 0.39(2) Uani 1 1 d . . . . .
H23A H 0.020288 0.431967 0.042516 0.586 Uiso 1 1 calc R U . . .
H23B H 0.121730 0.414610 0.134202 0.586 Uiso 1 1 calc R U . . .
H23C H 0.183738 0.386145 0.035743 0.586 Uiso 1 1 calc R U . . .

loop_
_atom_site_aniso_label
_atom_site_aniso_U_11
_atom_site_aniso_U_22
_atom_site_aniso_U_33
_atom_site_aniso_U_23
_atom_site_aniso_U_13
_atom_site_aniso_U_12
Cu1 0.0469(5) 0.0368(5) 0.0560(6) 0.0240(4) 0.0081(4) -0.0022(3)
N2 0.030(2) 0.035(3) 0.048(3) 0.020(2) 0.005(2) -0.002(2)
N4 0.040(3) 0.037(3) 0.039(3) 0.011(2) 0.012(2) -0.003(2)
N1 0.035(3) 0.050(3) 0.066(4) 0.037(3) 0.011(2) -0.002(2)
N3 0.052(3) 0.038(3) 0.047(3) 0.016(2) 0.008(3) 0.000(2)
N5 0.056(3) 0.034(3) 0.059(4) 0.021(3) 0.023(3) 0.005(2)
N6 0.083(5) 0.034(3) 0.087(5) 0.023(3) 0.045(4) 0.002(3)
N7 0.076(4) 0.059(4) 0.069(4) 0.035(3) -0.006(3) -0.033(3)
C3 0.038(3) 0.046(4) 0.045(4) 0.021(3) 0.002(3) 0.002(3)
C11 0.031(3) 0.034(3) 0.053(4) 0.018(3) 0.007(3) -0.001(2)
C12 0.039(3) 0.049(4) 0.049(4) 0.013(3) 0.001(3) -0.001(3)
C8 0.042(3) 0.046(4) 0.039(3) 0.011(3) 0.004(3) -0.011(3)
C13 0.042(4) 0.052(4) 0.070(5) 0.005(4) 0.002(3) 0.000(3)
C4 0.050(4) 0.038(4) 0.075(5) 0.023(3) 0.005(4) 0.006(3)
C2 0.044(4) 0.074(5) 0.073(5) 0.045(4) 0.014(4) 0.017(4)
C9 0.056(4) 0.060(4) 0.052(4) 0.023(4) 0.015(3) -0.009(3)
C6 0.072(5) 0.047(4) 0.068(5) 0.012(4) 0.016(4) -0.001(4)
C1 0.030(3) 0.068(5) 0.082(5) 0.045(4) 0.003(3) -0.001(3)
C7 0.075(5) 0.055(4) 0.048(4) 0.000(3) 0.023(4) -0.006(4)
C27 0.042(4) 0.056(5) 0.104(7) 0.049(5) 0.017(4) 0.002(3)
C19 0.046(4) 0.079(6) 0.078(6) 0.046(5) 0.000(4) 0.005(4)
C15 0.036(3) 0.061(4) 0.086(5) 0.049(4) 0.016(4) 0.013(3)
C26 0.052(4) 0.059(5) 0.105(7) 0.052(5) -0.018(4) -0.018(4)
C14 0.078(6) 0.069(6) 0.106(7) -0.006(5) 0.048(6) -0.023(5)
C28 0.053(5) 0.053(5) 0.154(10) 0.040(6) 0.039(6) 0.005(4)
C5 0.040(4) 0.099(7) 0.171(10) 0.092(8) 0.036(5) 0.013(4)
C25 0.125(8) 0.043(4) 0.056(5) 0.023(4) 0.016(5) -0.026(5)
N8 0.286(15) 0.060(5) 0.057(5) 0.021(4) 0.023(7) -0.087(7)
C17 0.074(6) 0.052(5) 0.195(12) 0.060(7) 0.070(8) 0.033(5)
C16 0.047(5) 0.070(6) 0.204(13) 0.080(7) 0.034(6) 0.012(4)
C10 0.145(10) 0.049(5) 0.069(6) 0.012(4) 0.028(6) 0.015(5)
B1 0.040(4) 0.050(5) 0.056(5) 0.003(4) -0.002(4) -0.001(4)
C18 0.101(9) 0.052(6) 0.41(3) 0.068(11) 0.102(14) 0.019(6)
F1 0.146(7) 0.201(9) 0.117(6) 0.045(6) 0.066(5) 0.080(7)
F2 0.147(8) 0.371(17) 0.147(8) -0.159(10) -0.047(7) 0.049(10)
F3 0.313(17) 0.192(11) 0.237(12) 0.010(9) 0.072(12) 0.174(12)
F4 0.39(2) 0.165(10) 0.335(17) -0.043(10) 0.229(17) -0.178(12)
C24 0.121(9) 0.121(9) 0.075(6) 0.059(6) -0.035(6) -0.077(7)
C20 0.29(2) 0.104(8) 0.054(6) 0.041(6) -0.052(8) -0.143(11)
C22 1.25(9) 0.090(9) 0.060(8) -0.007(7) 0.09(2) -0.29(2)
C21 0.245(19) 0.071(7) 0.103(9) 0.009(6) 0.053(10) -0.031(9)
C23 0.89(7) 0.068(10) 0.153(19) 0.009(11) 0.06(3) -0.09(2)

_geom_special_details            
;
 All esds (except the esd in the dihedral angle between two l.s. planes)
 are estimated using the full covariance matrix.  The cell esds are taken
 into account individually in the estimation of esds in distances, angles
 and torsion angles; correlations between esds in cell parameters are only
 used when they are defined by crystal symmetry.  An approximate (isotropic)
 treatment of cell esds is used for estimating esds involving l.s. planes.
;

loop_
_geom_bond_atom_site_label_1
_geom_bond_atom_site_label_2
_geom_bond_distance
_geom_bond_site_symmetry_2
_geom_bond_publ_flag
Cu1 N5 2.006(6) . ?
Cu1 N1 1.995(6) . ?
Cu1 N7 2.136(7) . ?
Cu1 N3 2.162(6) . ?
N2 C3 1.353(8) . ?
N2 N1 1.375(6) . ?
N2 C11 1.473(8) . ?
N4 N3 1.367(7) . ?
N4 C8 1.357(8) . ?
N4 C11 1.464(8) . ?
N1 C1 1.323(9) . ?
N3 C6 1.328(10) . ?
N5 C15 1.340(9) . ?
N5 N6 1.369(8) . ?
N6 C25 1.450(13) . ?
N6 C17 1.388(12) . ?
N7 C20 1.296(11) . ?
N7 N8 1.359(10) . ?
C3 C2 1.380(9) . ?
C3 C4 1.492(9) . ?
C11 C12 1.522(9) . ?
C11 H11 0.9800 . ?
C12 C13 1.492(10) . ?
C12 H12A 0.9700 . ?
C12 H12B 0.9700 . ?
C8 C7 1.365(10) . ?
C8 C9 1.506(9) . ?
C13 C14 1.274(11) . ?
C13 H13 0.9300 . ?
C4 H4A 0.9600 . ?
C4 H4B 0.9600 . ?
C4 H4C 0.9600 . ?
C2 C1 1.378(9) . ?
C2 H2 0.9300 . ?
C9 H9A 0.9600 . ?
C9 H9B 0.9600 . ?
C9 H9C 0.9600 . ?
C6 C7 1.425(10) . ?
C6 C10 1.475(11) . ?
C1 C5 1.511(9) . ?
C7 H7 0.9300 . ?
C27 C28 1.272(13) . ?
C27 C26 1.480(11) . ?
C27 H27 0.9300 . ?
C19 C15 1.483(11) . ?
C19 H19A 0.9600 . ?
C19 H19B 0.9600 . ?
C19 H19C 0.9600 . ?
C15 C16 1.401(10) . ?
C26 C25 1.501(14) . ?
C26 H26A 0.9700 . ?
C26 H26B 0.9700 . ?
C14 H14A 0.9300 . ?
C14 H14B 0.9300 . ?
C28 H28A 0.9300 . ?
C28 H28B 0.9300 . ?
C5 H5A 0.9600 . ?
C5 H5B 0.9600 . ?
C5 H5C 0.9600 . ?
C25 N8 1.457(11) . ?
C25 H25 0.9800 . ?
N8 C22 1.312(18) . ?
C17 C16 1.323(17) . ?
C17 C18 1.543(13) . ?
C16 H16 0.9300 . ?
C10 H10A 0.9600 . ?
C10 H10B 0.9600 . ?
C10 H10C 0.9600 . ?
B1 F4 1.169(10) . ?
B1 F2 1.258(12) . ?
B1 F3 1.329(12) . ?
B1 F1 1.367(11) . ?
C18 H18A 0.9600 . ?
C18 H18B 0.9600 . ?
C18 H18C 0.9600 . ?
C24 C20 1.487(13) . ?
C24 H24A 0.9600 . ?
C24 H24B 0.9600 . ?
C24 H24C 0.9600 . ?
C20 C21 1.408(16) . ?
C22 C21 1.58(3) . ?
C22 C23 1.48(2) . ?
C21 H21 0.9300 . ?
C23 H23A 0.9977 . ?
C23 H23B 1.0110 . ?
C23 H23C 0.9836 . ?

loop_
_geom_angle_atom_site_label_1
_geom_angle_atom_site_label_2
_geom_angle_atom_site_label_3
_geom_angle
_geom_angle_site_symmetry_1
_geom_angle_site_symmetry_3
_geom_angle_publ_flag
N5 Cu1 N1 146.1(2) . . ?
N5 Cu1 N7 94.2(3) . . ?
N1 Cu1 N7 106.2(3) . . ?
N5 Cu1 N3 108.2(2) . . ?
N1 Cu1 N3 93.6(2) . . ?
N7 Cu1 N3 102.6(3) . . ?
C3 N2 N1 111.8(5) . . ?
C3 N2 C11 126.5(5) . . ?
N1 N2 C11 120.3(5) . . ?
N3 N4 C8 113.0(5) . . ?
N3 N4 C11 118.9(5) . . ?
C8 N4 C11 127.7(5) . . ?
C1 N1 N2 104.3(5) . . ?
C1 N1 Cu1 129.9(4) . . ?
N2 N1 Cu1 123.2(4) . . ?
N4 N3 C6 104.9(5) . . ?
N4 N3 Cu1 116.7(4) . . ?
C6 N3 Cu1 126.5(5) . . ?
C15 N5 N6 106.4(6) . . ?
C15 N5 Cu1 127.1(4) . . ?
N6 N5 Cu1 121.1(5) . . ?
N5 N6 C25 120.6(7) . . ?
N5 N6 C17 109.4(8) . . ?
C25 N6 C17 128.9(7) . . ?
C20 N7 N8 108.8(8) . . ?
C20 N7 Cu1 127.3(5) . . ?
N8 N7 Cu1 117.8(6) . . ?
N2 C3 C2 105.9(5) . . ?
N2 C3 C4 123.7(6) . . ?
C2 C3 C4 130.4(6) . . ?
N2 C11 N4 110.8(5) . . ?
N2 C11 C12 111.8(5) . . ?
N4 C11 C12 111.6(5) . . ?
N2 C11 H11 107.5 . . ?
N4 C11 H11 107.4 . . ?
C12 C11 H11 107.5 . . ?
C13 C12 C11 112.3(6) . . ?
C13 C12 H12A 109.2 . . ?
C11 C12 H12A 109.2 . . ?
C13 C12 H12B 109.1 . . ?
C11 C12 H12B 109.1 . . ?
H12A C12 H12B 107.9 . . ?
C7 C8 N4 105.5(6) . . ?
C7 C8 C9 131.9(6) . . ?
N4 C8 C9 122.6(6) . . ?
C14 C13 C12 128.2(8) . . ?
C14 C13 H13 115.8 . . ?
C12 C13 H13 116.0 . . ?
C3 C4 H4A 109.4 . . ?
C3 C4 H4B 109.5 . . ?
H4A C4 H4B 109.5 . . ?
C3 C4 H4C 109.5 . . ?
H4A C4 H4C 109.5 . . ?
H4B C4 H4C 109.5 . . ?
C1 C2 C3 106.0(6) . . ?
C1 C2 H2 127.0 . . ?
C3 C2 H2 127.0 . . ?
C8 C9 H9A 109.5 . . ?
C8 C9 H9B 109.5 . . ?
H9A C9 H9B 109.5 . . ?
C8 C9 H9C 109.5 . . ?
H9A C9 H9C 109.5 . . ?
H9B C9 H9C 109.5 . . ?
N3 C6 C7 110.0(7) . . ?
N3 C6 C10 120.5(7) . . ?
C7 C6 C10 129.5(8) . . ?
N1 C1 C2 112.1(6) . . ?
N1 C1 C5 120.3(6) . . ?
C2 C1 C5 127.6(7) . . ?
C8 C7 C6 106.6(6) . . ?
C8 C7 H7 126.7 . . ?
C6 C7 H7 126.7 . . ?
C28 C27 C26 126.2(8) . . ?
C28 C27 H27 116.8 . . ?
C26 C27 H27 116.9 . . ?
C15 C19 H19A 109.5 . . ?
C15 C19 H19B 109.4 . . ?
H19A C19 H19B 109.5 . . ?
C15 C19 H19C 109.5 . . ?
H19A C19 H19C 109.5 . . ?
H19B C19 H19C 109.5 . . ?
N5 C15 C16 108.8(8) . . ?
N5 C15 C19 122.1(6) . . ?
C16 C15 C19 129.1(8) . . ?
C27 C26 C25 114.8(7) . . ?
C27 C26 H26A 108.6 . . ?
C25 C26 H26A 108.6 . . ?
C27 C26 H26B 108.6 . . ?
C25 C26 H26B 108.5 . . ?
H26A C26 H26B 107.6 . . ?
C13 C14 H14A 119.9 . . ?
C13 C14 H14B 120.1 . . ?
H14A C14 H14B 120.0 . . ?
C27 C28 H28A 119.9 . . ?
C27 C28 H28B 120.1 . . ?
H28A C28 H28B 120.0 . . ?
C1 C5 H5A 109.4 . . ?
C1 C5 H5B 109.5 . . ?
H5A C5 H5B 109.5 . . ?
C1 C5 H5C 109.6 . . ?
H5A C5 H5C 109.5 . . ?
H5B C5 H5C 109.5 . . ?
N6 C25 N8 111.5(8) . . ?
N6 C25 C26 113.4(7) . . ?
N8 C25 C26 111.2(10) . . ?
N6 C25 H25 106.7 . . ?
N8 C25 H25 106.7 . . ?
C26 C25 H25 106.8 . . ?
N7 N8 C25 121.5(7) . . ?
N7 N8 C22 107.4(11) . . ?
C25 N8 C22 128.6(8) . . ?
C16 C17 N6 107.0(8) . . ?
C16 C17 C18 132.8(11) . . ?
N6 C17 C18 120.2(13) . . ?
C17 C16 C15 108.4(9) . . ?
C17 C16 H16 125.8 . . ?
C15 C16 H16 125.8 . . ?
C6 C10 H10A 109.4 . . ?
C6 C10 H10B 109.5 . . ?
H10A C10 H10B 109.5 . . ?
C6 C10 H10C 109.5 . . ?
H10A C10 H10C 109.5 . . ?
H10B C10 H10C 109.5 . . ?
F4 B1 F2 117.2(14) . . ?
F4 B1 F3 101.8(13) . . ?
F2 B1 F3 107.1(11) . . ?
F4 B1 F1 104.4(10) . . ?
F2 B1 F1 111.2(8) . . ?
F3 B1 F1 115.0(9) . . ?
C17 C18 H18A 109.3 . . ?
C17 C18 H18B 109.6 . . ?
H18A C18 H18B 109.5 . . ?
C17 C18 H18C 109.5 . . ?
H18A C18 H18C 109.5 . . ?
H18B C18 H18C 109.5 . . ?
C20 C24 H24A 109.7 . . ?
C20 C24 H24B 109.6 . . ?
H24A C24 H24B 109.5 . . ?
C20 C24 H24C 109.1 . . ?
H24A C24 H24C 109.5 . . ?
H24B C24 H24C 109.5 . . ?
N7 C20 C24 123.1(10) . . ?
N7 C20 C21 109.8(8) . . ?
C24 C20 C21 119.2(12) . . ?
C21 C22 C23 119(3) . . ?
C21 C22 N8 106.9(14) . . ?
C23 C22 N8 123.0(13) . . ?
C22 C21 C20 93.7(15) . . ?
C22 C21 H21 133.8 . . ?
C20 C21 H21 132.4 . . ?
C22 C23 H23A 113.5 . . ?
C22 C23 H23B 117.1 . . ?
H23A C23 H23B 105.5 . . ?
C22 C23 H23C 108.8 . . ?
H23A C23 H23C 107.0 . . ?
H23B C23 H23C 104.1 . . ?

_refine_diff_density_max         1.897
_refine_diff_density_min         -0.924
_refine_diff_density_rms         0.139

_shelx_res_file                  
;
TITL TFC926_a.res in P-1
    shelx.res
    created by SHELXL-2019/3 at 16:46:57 on 19-Feb-2025
CELL  0.71073   8.2259  13.8243  14.5025  100.601   96.122   97.884
ZERR     2.00   0.0105   0.0169   0.0180    0.025    0.039    0.030
LATT   1
SFAC  C    H    B    CU   F    N
UNIT  56 80 2 2 8 16
MERG   2
FMAP   2
PLAN   20
ACTA
BOND   $H
LIST   6
L.S.  10
WGHT    0.200000
FVAR       0.52996
CU1   4    0.466221    0.790824    0.275171    11.00000    0.04691    0.03675 =
         0.05605    0.02397    0.00813   -0.00225
N2    6    0.471613    0.995463    0.236371    11.00000    0.03024    0.03506 =
         0.04795    0.02045    0.00475   -0.00225
N4    6    0.695439    0.917020    0.177087    11.00000    0.03986    0.03651 =
         0.03919    0.01131    0.01175   -0.00328
N1    6    0.389796    0.921519    0.274058    11.00000    0.03464    0.04960 =
         0.06628    0.03699    0.01079   -0.00247
N3    6    0.683252    0.829792    0.209392    11.00000    0.05162    0.03770 =
         0.04679    0.01585    0.00813   -0.00008
N5    6    0.513005    0.689054    0.352566    11.00000    0.05575    0.03427 =
         0.05881    0.02059    0.02329    0.00504
N6    6    0.450896    0.590107    0.320312    11.00000    0.08289    0.03361 =
         0.08679    0.02275    0.04546    0.00232
N7    6    0.309978    0.685155    0.163998    11.00000    0.07644    0.05885 =
         0.06871    0.03500   -0.00636   -0.03272
C3    1    0.375179    1.064276    0.221130    11.00000    0.03763    0.04555 =
         0.04467    0.02058    0.00157    0.00180
C11   1    0.652096    1.005222    0.235933    11.00000    0.03126    0.03365 =
         0.05281    0.01810    0.00671   -0.00065
AFIX  13
H11   2    0.685898    1.062419    0.207283    11.00000   -1.20000
AFIX   0
C12   1    0.745438    1.026467    0.335802    11.00000    0.03867    0.04887 =
         0.04876    0.01282    0.00078   -0.00074
AFIX  23
H12A  2    0.716597    0.969968    0.365174    11.00000   -1.20000
H12B  2    0.863523    1.034252    0.332430    11.00000   -1.20000
AFIX   0
C8    1    0.766165    0.912021    0.096313    11.00000    0.04223    0.04621 =
         0.03930    0.01074    0.00438   -0.01140
C13   1    0.707112    1.118128    0.395850    11.00000    0.04197    0.05158 =
         0.06957    0.00545    0.00196    0.00035
AFIX  43
H13   2    0.743852    1.178002    0.378428    11.00000   -1.20000
AFIX   0
C4    1    0.432106    1.154307    0.182838    11.00000    0.04983    0.03817 =
         0.07471    0.02268    0.00520    0.00550
AFIX 137
H4A   2    0.509948    1.200591    0.230082    11.00000   -1.50000
H4B   2    0.338682    1.185283    0.166104    11.00000   -1.50000
H4C   2    0.484311    1.134966    0.127691    11.00000   -1.50000
AFIX   0
C2    1    0.224172    1.032290    0.247888    11.00000    0.04434    0.07405 =
         0.07347    0.04532    0.01433    0.01738
AFIX  43
H2    2    0.130108    1.062581    0.244440    11.00000   -1.20000
AFIX   0
C9    1    0.790744    0.998572    0.046857    11.00000    0.05630    0.06009 =
         0.05237    0.02308    0.01538   -0.00852
AFIX 137
H9A   2    0.686811    1.021071    0.034258    11.00000   -1.50000
H9B   2    0.832467    0.977862   -0.011741    11.00000   -1.50000
H9C   2    0.868626    1.051964    0.086524    11.00000   -1.50000
AFIX   0
C6    1    0.750489    0.768704    0.148238    11.00000    0.07197    0.04689 =
         0.06771    0.01207    0.01634   -0.00131
C1    1    0.241164    0.946299    0.280766    11.00000    0.02976    0.06844 =
         0.08247    0.04474    0.00270   -0.00118
C7    1    0.804336    0.818064    0.076181    11.00000    0.07456    0.05471 =
         0.04814    0.00000    0.02347   -0.00585
AFIX  43
H7    2    0.855506    0.791433    0.025353    11.00000   -1.20000
AFIX   0
C27   1    0.136867    0.563781    0.405180    11.00000    0.04197    0.05618 =
         0.10444    0.04906    0.01728    0.00154
AFIX  43
H27   2    0.134659    0.496411    0.405536    11.00000   -1.20000
AFIX   0
C19   1    0.751246    0.789169    0.463427    11.00000    0.04629    0.07926 =
         0.07765    0.04642   -0.00047    0.00521
AFIX 137
H19A  2    0.836482    0.806291    0.426186    11.00000   -1.50000
H19B  2    0.801009    0.782757    0.524507    11.00000   -1.50000
H19C  2    0.683372    0.840556    0.470979    11.00000   -1.50000
AFIX   0
C15   1    0.647539    0.693232    0.414928    11.00000    0.03575    0.06078 =
         0.08591    0.04916    0.01641    0.01260
C26   1    0.151133    0.594759    0.313598    11.00000    0.05216    0.05927 =
         0.10509    0.05193   -0.01840   -0.01816
AFIX  23
H26A  2    0.167009    0.666992    0.324523    11.00000   -1.20000
H26B  2    0.047462    0.569901    0.272152    11.00000   -1.20000
AFIX   0
C14   1    0.630381    1.124692    0.467996    11.00000    0.07835    0.06862 =
         0.10646   -0.00592    0.04770   -0.02253
AFIX  93
H14A  2    0.590576    1.067417    0.488935    11.00000   -1.20000
H14B  2    0.614172    1.186758    0.499723    11.00000   -1.20000
AFIX   0
C28   1    0.127336    0.620490    0.483451    11.00000    0.05348    0.05257 =
         0.15360    0.03976    0.03854    0.00511
AFIX  93
H28A  2    0.129056    0.688430    0.486590    11.00000   -1.20000
H28B  2    0.118648    0.594015    0.537544    11.00000   -1.20000
AFIX   0
C5    1    0.112351    0.881799    0.319409    11.00000    0.04044    0.09913 =
         0.17071    0.09174    0.03575    0.01277
AFIX 137
H5A   2    0.074537    0.921408    0.371982    11.00000   -1.50000
H5B   2    0.160187    0.828555    0.340046    11.00000   -1.50000
H5C   2    0.020490    0.854455    0.270751    11.00000   -1.50000
AFIX   0
C25   1    0.289421    0.559381    0.263717    11.00000    0.12451    0.04297 =
         0.05623    0.02284    0.01597   -0.02635
AFIX  13
H25   2    0.267846    0.486353    0.251449    11.00000   -1.20000
AFIX   0
N8    6    0.288355    0.587912    0.171856    11.00000    0.28613    0.05988 =
         0.05702    0.02062    0.02281   -0.08651
C17   1    0.549024    0.533093    0.364189    11.00000    0.07444    0.05159 =
         0.19547    0.06009    0.06988    0.03263
C16   1    0.669683    0.595911    0.421419    11.00000    0.04688    0.06999 =
         0.20366    0.08019    0.03367    0.01238
AFIX  43
H16   2    0.754693    0.578433    0.459464    11.00000   -1.20000
AFIX   0
C10   1    0.763139    0.666625    0.161589    11.00000    0.14455    0.04913 =
         0.06948    0.01171    0.02769    0.01511
AFIX 137
H10A  2    0.778891    0.666125    0.228040    11.00000   -1.50000
H10B  2    0.855582    0.644717    0.133355    11.00000   -1.50000
H10C  2    0.663177    0.622603    0.132063    11.00000   -1.50000
AFIX   0
B1    3   -0.013420    0.273412    0.231842    11.00000    0.04001    0.05010 =
         0.05637    0.00255   -0.00161   -0.00134
C18   1    0.507893    0.418268    0.339550    11.00000    0.10130    0.05215 =
         0.40690    0.06791    0.10196    0.01906
AFIX 137
H18A  2    0.570763    0.391019    0.385290    11.00000   -1.50000
H18B  2    0.535541    0.394428    0.277645    11.00000   -1.50000
H18C  2    0.391781    0.397907    0.340383    11.00000   -1.50000
AFIX   0
F1    5    0.055372    0.245200    0.151323    11.00000    0.14589    0.20091 =
         0.11695    0.04479    0.06561    0.08034
F2    5    0.096255    0.304901    0.302379    11.00000    0.14750    0.37148 =
         0.14676   -0.15881   -0.04740    0.04936
F3    5   -0.108109    0.343586    0.228496    11.00000    0.31288    0.19225 =
         0.23707    0.00981    0.07163    0.17361
F4    5   -0.110687    0.204210    0.234517    11.00000    0.38966    0.16480 =
         0.33547   -0.04284    0.22871   -0.17841
C24   1    0.301544    0.784915    0.040954    11.00000    0.12068    0.12148 =
         0.07540    0.05857   -0.03522   -0.07673
AFIX 137
H24A  2    0.254016    0.832825    0.082008    11.00000   -1.50000
H24B  2    0.244138    0.773845   -0.022200    11.00000   -1.50000
H24C  2    0.416438    0.809706    0.040999    11.00000   -1.50000
AFIX   0
C20   1    0.286112    0.689422    0.075124    11.00000    0.29497    0.10423 =
         0.05442    0.04117   -0.05190   -0.14281
C22   1    0.226221    0.534282    0.087972    11.00000    1.24936    0.08998 =
         0.06042   -0.00684    0.09107   -0.28677
C21   1    0.166641    0.608477    0.025843    11.00000    0.24457    0.07056 =
         0.10280    0.00929    0.05316   -0.03134
AFIX  43
H21   2    0.083311    0.601381   -0.024711    11.00000   -1.20000
AFIX   0
C23   1    0.129476    0.432817    0.073866    11.00000    0.89359    0.06765 =
         0.15347    0.00892    0.05778   -0.09473
AFIX 137
H23A  2    0.020288    0.431967    0.042516    11.00000   -1.50000
H23B  2    0.121730    0.414610    0.134202    11.00000   -1.50000
H23C  2    0.183738    0.386145    0.035743    11.00000   -1.50000
AFIX   0
HKLF    4


REM  TFC926_a.res in P-1
REM wR2 = 0.3615, GooF = S = 1.272, Restrained GooF = 1.272 for all data
REM R1 = 0.1131 for 4187 Fo > 4sig(Fo) and 0.1566 for all 6633 data
REM 387 parameters refined using 0 restraints

END

WGHT      0.2000      0.0000

REM Highest difference peak  1.897,  deepest hole -0.924,  1-sigma level  0.139
Q1    1   0.3827  0.5722  0.0232  11.00000  0.05    1.90
Q2    1   0.4191  0.4050  0.0841  11.00000  0.05    1.66
Q3    1  -0.0584  0.1770  0.1890  11.00000  0.05    1.60
Q4    1   0.0348  0.3628  0.2763  11.00000  0.05    1.32
Q5    1   0.0180  0.2081  0.3038  11.00000  0.05    1.31
Q6    1   0.3946  0.5113  0.0839  11.00000  0.05    1.21
Q7    1   0.0892  0.3292  0.1781  11.00000  0.05    1.16
Q8    1  -0.1711  0.2654  0.2126  11.00000  0.05    1.10
Q9    1   0.0577  0.2214  0.1468  11.00000  0.05    0.98
Q10   1   0.1467  0.5400  0.0807  11.00000  0.05    0.97
Q11   1   0.3662  0.5554  0.1489  11.00000  0.05    0.92
Q12   1   0.0921  0.2983  0.3405  11.00000  0.05    0.78
Q13   1   0.1194  0.3233  0.2600  11.00000  0.05    0.77
Q14   1   0.5379  0.7782  0.2432  11.00000  0.05    0.74
Q15   1   0.3733  0.6511  0.0496  11.00000  0.05    0.71
Q16   1   0.3698  0.7479 -0.0012  11.00000  0.05    0.67
Q17   1   0.2200  0.6987  0.0641  11.00000  0.05    0.64
Q18   1   0.2186  0.5900  0.1540  11.00000  0.05    0.59
Q19   1   0.5476  0.4230  0.3605  11.00000  0.05    0.57
Q20   1   0.6591  0.6401  0.1043  11.00000  0.05    0.53
;
_shelx_res_checksum              3724

_shelx_hkl_file                  
;
  -1   0   0 2348.36  152.48
   1   0   0 2641.94  152.58
   1   0   0 2712.83  152.48
   2   0   0  244.98   15.60
   2   0   0  256.27   15.50
   3   0   0  271.47   16.90
   3   0   0  264.97   17.00
  -4   0   0  179.38   11.80
   4   0   0  165.68   12.00
   4   0   0  188.58   11.90
  -5   0   0  276.97   17.40
   5   0   0  259.07   17.60
   5   0   0  272.17   17.90
  -6   0   0   32.00    3.90
   6   0   0   31.40    4.40
  -7   0   0    6.60    2.60
   7   0   0    7.60    3.30
   8   0   0   21.50    4.70
   9   0   0   21.30    5.30
 -10   0   0   10.00    6.80
  10   0   0    0.10    4.40
  10  -1   0    1.20    4.50
 -10   1   0    9.30    6.40
   9  -1   0   29.10    5.50
   8  -1   0   11.40    4.00
   7  -1   0  137.39   11.30
   7  -1   0  148.99   12.60
  -7   1   0  146.19   10.50
   6  -1   0   85.19    7.40
   6  -1   0   75.59    7.10
  -6   1   0   72.09    6.40
   5  -1   0    1.50    2.20
   5  -1   0    2.40    2.10
  -5   1   0    0.10    1.80
   4  -1   0  811.02   50.49
   4  -1   0  874.81   50.39
  -4   1   0  797.32   50.19
   3  -1   0  162.88   11.00
   3  -1   0  165.68   10.80
  -2   1   0  227.58   14.20
   1  -1   0  586.74   33.70
  -1   1   0  534.35   33.70
   0   1   0   59.29    3.90
   0   1   0   62.69    3.90
  -1  -1   0   55.99    3.80
   1   1   0   55.99    3.80
  -2  -1   0  624.24   35.40
   2   1   0  552.24   35.50
  -3  -1   0  263.97   16.60
  -4  -1   0    8.30    2.10
   4   1   0    2.80    1.90
  -5  -1   0   82.69    6.70
   5   1   0   93.19    7.10
  -6  -1   0  387.46   25.10
   6   1   0  411.16   25.70
  -7  -1   0    4.60    2.50
   7   1   0   -1.10    2.70
   8   1   0    6.90    3.70
  -9  -1   0   17.00    6.60
   9   1   0   25.10    5.50
 -10  -1   0   -7.00    5.90
  10   1   0   -1.60    4.40
  10  -2   0    6.90    4.90
   9  -2   0    2.50    3.90
   8  -2   0   50.79    6.60
   7  -2   0    3.80    3.00
   7  -2   0    4.50    3.60
  -7   2   0    2.50    2.50
   6  -2   0   14.60    3.50
   6  -2   0    4.10    2.90
  -6   2   0    9.90    2.60
   5  -2   0    0.10    2.10
   5  -2   0   -1.70    1.90
  -5   2   0    4.60    2.20
   4  -2   0  170.88   11.60
   4  -2   0  167.88   11.80
   3  -2   0   64.59    5.30
  -3   2   0   59.19    5.20
   2  -2   0  249.48   16.30
  -2   2   0  265.27   16.30
   1  -2   0  112.79    7.20
   1  -2   0  103.49    7.30
  -1   2   0  113.49    7.40
   0  -2   0  205.08   12.30
   0  -2   0  192.78   12.30
   0  -2   0  191.58   12.40
   0   2   0  201.48   12.20
   0   2   0  194.28   12.30
  -1  -2   0  650.83   39.50
  -1  -2   0  666.43   39.60
   1   2   0  655.63   39.60
   1   2   0  653.83   39.60
  -2  -2   0 1417.46   86.19
   2   2   0 1470.95   86.39
  -4  -2   0  140.29    9.70
   4   2   0  137.39    9.80
  -5  -2   0  286.47   18.00
   5   2   0  265.77   18.20
  -6  -2   0   21.60    3.30
   6   2   0   18.70    3.80
   7   2   0   -1.20    2.60
   8   2   0    3.30    3.40
  -9  -2   0    7.10    5.60
   9   2   0    4.60    4.10
  10  -3   0   11.20    5.30
   9  -3   0    2.90    3.70
   8  -3   0    2.50    3.50
   7  -3   0   30.90    7.60
   7  -3   0   32.70    5.40
  -7   3   0   41.40    5.00
   6  -3   0    6.80    2.90
   6  -3   0    6.40    3.30
  -6   3   0    6.60    2.70
   5  -3   0  122.59    9.50
   5  -3   0  127.19    9.80
   4  -3   0  181.18   12.10
  -4   3   0  161.88   11.80
   3  -3   0    7.10    2.10
  -3   3   0    5.50    2.20
   2  -3   0 1747.43  106.19
  -2   3   0 1795.72  106.19
   1  -3   0   13.80    2.30
   1  -3   0   13.80    2.40
   1  -3   0   14.20    2.10
  -1   3   0   13.10    2.10
  -1   3   0    9.00    2.10
   0  -3   0   11.00    2.10
   0  -3   0    9.10    1.90
   0  -3   0    7.00    2.00
   0   3   0    7.50    1.90
   0   3   0    8.40    1.60
   0   3   0    8.30    0.80
  -1  -3   0 1514.15   89.39
  -1  -3   0 1545.95   89.59
   1   3   0 1515.45   89.59
   1   3   0 1411.16   89.59
   2   3   0    1.70    1.70
   2   3   0    1.70    1.70
   3   3   0   44.40    4.50
   3   3   0   56.79    5.30
  -4  -3   0    0.20    1.50
   4   3   0   -3.30    1.70
  -5  -3   0   27.50    3.80
   5   3   0   35.50    4.40
  -6  -3   0   31.70    4.00
   6   3   0   24.70    4.40
   7   3   0  232.28   16.60
  -8  -3   0   81.49   10.70
   8   3   0   80.19    8.80
  -9  -3   0    4.20    5.40
   9   3   0   -1.50    3.70
  10  -4   0   36.50    7.10
   9  -4   0   23.60    5.70
   8  -4   0   32.00    5.80
   7  -4   0    3.00    3.20
  -7   4   0    3.70    2.80
   6  -4   0   79.69    7.60
   6  -4   0   81.99    8.10
  -6   4   0   66.79    6.90
   5  -4   0   63.29    6.40
  -5   4   0   56.89    5.90
   4  -4   0  102.29    8.40
  -4   4   0  115.29    8.50
   3  -4   0   41.30    4.50
  -3   4   0   34.30    4.10
   2  -4   0  133.09    9.70
   2  -4   0  141.49   10.00
  -2   4   0  149.88   10.10
   1  -4   0    1.70    1.70
   1  -4   0    4.80    2.10
   1  -4   0    4.90    1.90
  -1   4   0    6.00    2.10
  -1   4   0    4.30    1.70
  -1   4   0    6.00    2.50
   0  -4   0   10.70    2.50
   0  -4   0   17.80    2.50
   0  -4   0    8.90    2.20
   0   4   0   10.90    2.50
   0   4   0   11.90    1.10
   0   4   0   11.10    2.10
  -1  -4   0  308.47   18.60
  -1  -4   0  299.47   19.10
   1   4   0  309.67   19.30
   1   4   0  291.77   19.10
   2   4   0   56.39    4.70
   2   4   0   45.70    4.70
   3   4   0  736.83   45.20
  -5  -4   0   27.80    4.00
   5   4   0   37.00    4.60
  -6  -4   0  135.69   10.20
   6   4   0  136.39   10.80
  -7  -4   0  127.39   12.30
   7   4   0  129.89   10.80
  -8  -4   0   44.10    8.40
   8   4   0   57.09    7.30
  -9  -4   0    7.00    5.90
   9   4   0   10.60    4.60
  10  -5   0   12.80    5.70
   9  -5   0   -2.20    4.00
   8  -5   0    1.20    3.70
   7  -5   0   15.90    4.40
  -7   5   0   22.60    4.20
   6  -5   0   55.09    6.80
   6  -5   0   48.30    6.00
  -6   5   0   49.60    5.70
   5  -5   0   38.70    5.40
  -5   5   0   42.00    5.10
   4  -5   0  692.33   43.90
  -4   5   0  715.33   43.70
   3  -5   0  590.54   36.00
   3  -5   0  583.34   36.40
  -3   5   0  566.24   36.10
   2  -5   0  653.23   40.70
   2  -5   0  671.13   40.50
  -2   5   0  648.54   40.70
   1  -5   0  820.72   46.10
   1  -5   0  676.63   46.10
   1  -5   0  770.92   46.00
  -1   5   0  741.83   46.30
  -1   5   0  754.82   45.90
   0  -5   0 2420.86  147.49
   0  -5   0 2421.26  147.69
   0   5   0 2583.64  147.69
   0   5   0 2438.06  147.39
  -1  -5   0  122.59    8.80
  -1  -5   0  112.49    7.50
  -1  -5   0  117.09    8.30
   1   5   0  103.89    8.10
   1   5   0  119.69    8.70
  -2  -5   0   37.40    4.50
  -2  -5   0   37.70    3.90
   2   5   0   37.90    4.40
   2   5   0   42.40    4.60
  -3  -5   0  492.45   30.60
   3   5   0  478.95   30.50
  -4  -5   0   40.10    5.30
   4   5   0   38.50    4.80
  -5  -5   0   15.70    4.00
  -5  -5   0   10.00    2.90
   5   5   0    7.10    3.10
  -6  -5   0    0.90    2.60
  -6  -5   0    2.70    3.30
   6   5   0    1.10    2.70
  -7  -5   0    5.40    4.40
   7   5   0    9.00    3.70
  -8  -5   0   -2.60    4.70
   8   5   0    3.30    3.80
  -9  -5   0    1.70    5.80
   9   5   0   10.20    5.10
  10  -6   0   12.70    5.60
   9  -6   0   13.40    5.30
   8  -6   0   15.10    4.80
   7  -6   0   83.29    8.90
   6  -6   0  229.38   15.60
  -6   6   0  179.38   14.30
   5  -6   0  231.68   17.20
  -5   6   0  255.37   17.00
   4  -6   0  272.17   17.90
  -4   6   0  239.38   17.40
   3  -6   0  638.14   39.00
   3  -6   0  636.14   38.80
  -3   6   0  584.64   38.70
   2  -6   0    4.90    2.80
   2  -6   0    8.60    2.80
  -2   6   0    6.00    2.50
  -2   6   0    7.20    2.90
   1  -6   0   21.70    3.30
   1  -6   0   22.80    3.80
  -1   6   0   27.80    3.90
  -1   6   0   24.80    3.50
   0  -6   0   44.50    5.00
   0  -6   0   42.80    5.20
   0   6   0   46.00    4.80
   0   6   0   63.99    5.70
  -1  -6   0   29.60    3.90
  -1  -6   0   32.40    4.20
   1   6   0   26.80    4.00
  -2  -6   0    5.00    1.80
  -2  -6   0    5.50    2.60
   2   6   0    3.80    2.30
  -3  -6   0  221.38   14.90
   3   6   0  218.58   15.20
  -4  -6   0  174.28   13.20
   4   6   0  183.28   13.00
  -5  -6   0   80.89    7.20
  -5  -6   0   77.69    8.30
   5   6   0   88.39    8.00
  -6  -6   0   89.39    9.50
   6   6   0   74.29    8.30
  -7  -6   0   13.90    5.10
   7   6   0    1.70    3.60
  -8  -6   0   67.49    9.80
   8   6   0   81.19    9.30
   9  -7   0    0.30    4.30
   8  -7   0   -1.40    3.70
   7  -7   0    5.40    3.80
   6  -7   0   21.80    4.70
  -6   7   0   16.10    4.10
   5  -7   0   11.30    3.80
  -5   7   0   11.90    3.60
   4  -7   0  181.28   14.10
  -4   7   0  196.58   14.10
   3  -7   0  107.99    9.20
   3  -7   0  108.69    9.10
  -3   7   0  110.99    9.20
   2  -7   0   40.20    5.00
   2  -7   0   40.70    5.40
  -2   7   0   36.20    5.20
  -2   7   0   26.40    4.40
   1  -7   0  108.49    8.90
   1  -7   0  102.79    8.20
  -1   7   0   94.79    8.20
   0  -7   0   76.69    6.70
   0  -7   0   85.59    7.20
   0   7   0   68.79    6.70
   0   7   0   78.39    6.80
  -1  -7   0   16.20    3.10
   1   7   0   20.50    3.70
  -2  -7   0  102.79    8.30
  -2  -7   0  101.99    7.30
   2   7   0   94.49    8.50
  -3  -7   0   13.80    2.80
   3   7   0    8.90    3.10
  -4  -7   0    3.00    2.60
   4   7   0    9.30    3.40
  -5  -7   0   33.20    5.30
   5   7   0   30.10    5.00
  -6  -7   0    9.70    4.30
   6   7   0    1.10    3.20
  -7  -7   0    4.80    4.60
   7   7   0    1.20    3.60
  -8  -7   0    4.10    5.60
   8   7   0    6.00    4.50
   9  -8   0    0.90    4.70
   8  -8   0   25.00    5.90
   7  -8   0   48.50    6.90
   6  -8   0   41.90   10.20
  -6   8   0   47.70    6.50
   5  -8   0    4.40    3.50
  -5   8   0    4.50    3.20
   4  -8   0   79.39    8.80
   4  -8   0   96.49    9.10
  -4   8   0   78.09    8.30
   3  -8   0  278.17   19.30
   3  -8   0  258.97   19.50
  -3   8   0  311.77   20.00
   2  -8   0  109.79    9.10
   2  -8   0  110.09    9.80
  -2   8   0  112.19    9.00
   1  -8   0   95.29    8.00
  -1   8   0   98.39    8.40
   0  -8   0  536.95   33.70
   0   8   0  527.15   33.90
  -1  -8   0  190.88   14.10
   1   8   0  208.18   14.60
  -2  -8   0   94.79    8.60
   2   8   0  114.39    9.40
  -3  -8   0   76.29    6.50
   3   8   0   74.69    8.10
  -4  -8   0   11.80    3.30
   4   8   0    7.40    3.60
  -5  -8   0   20.90    4.40
   5   8   0   16.60    4.50
  -6  -8   0   31.50    5.60
   6   8   0   21.10    5.20
  -7  -8   0   32.70    6.90
   7   8   0   39.90    6.90
  -8  -8   0   10.30    5.70
   8   8   0   15.60    5.40
   9  -9   0    1.30    4.80
   8  -9   0    3.20    4.40
   6  -9   0    2.10    3.90
  -6   9   0    4.20    3.80
   5  -9   0   18.90    5.00
   5  -9   0   21.30    5.20
  -5   9   0   14.70    4.50
   4  -9   0   13.10    4.30
   4  -9   0   15.90    4.50
  -4   9   0   15.40    4.20
   3  -9   0   -3.50    2.80
   3  -9   0    0.10    2.70
   2  -9   0   10.90    3.50
  -2   9   0   15.10    3.80
   1  -9   0  119.79    9.90
  -1   9   0  134.99   10.80
   0  -9   0  348.77   23.00
   0   9   0  341.87   23.20
  -1  -9   0  143.19   11.30
   1   9   0  155.28   12.00
  -2  -9   0   65.99    7.30
   2   9   0   77.69    8.30
  -3  -9   0  275.07   17.60
   3   9   0  251.77   19.00
  -4  -9   0  187.08   13.30
   4   9   0  174.38   14.30
  -5  -9   0  205.78   15.10
   5   9   0  195.58   15.80
  -6  -9   0   54.09    7.40
   6   9   0   55.79    7.90
  -7  -9   0   31.90    6.80
   7   9   0   28.50    6.40
   9 -10   0    1.90    5.00
   8 -10   0    3.70    4.40
   8 -10   0   -1.30    5.50
   7 -10   0   18.60    6.00
   6 -10   0  158.58   14.10
   5 -10   0   62.49    8.20
   4 -10   0   84.99    9.30
   3 -10   0  125.19   10.50
   2 -10   0  335.87   24.00
  -2  10   0  384.66   24.50
   1 -10   0  589.34   37.00
  -1  10   0  561.74   37.20
   0 -10   0  436.16   28.90
   0  10   0  448.26   29.40
  -1 -10   0   32.70    5.40
   1  10   0   33.20    5.40
  -2 -10   0    9.80    3.80
   2  10   0    8.50    3.70
  -3 -10   0   74.19    8.50
   3  10   0   65.69    8.40
  -4 -10   0   26.20    4.20
   4  10   0   20.10    5.20
  -5 -10   0   21.90    4.70
   5  10   0   21.40    5.70
   6  10   0    8.10    4.40
   7  10   0   15.60    5.60
   8 -11   0   -5.80    3.70
   8 -11   0   -5.10    4.40
   7 -11   0   11.00    5.50
   6 -11   0   70.19    9.40
   5 -11   0   17.10    5.10
   4 -11   0    0.90    3.60
   3 -11   0    3.70    3.70
   2 -11   0    4.10    3.30
  -2  11   0    6.20    3.90
  -2  11   0    3.40    1.20
   1 -11   0   -0.80    2.90
  -1  11   0   -0.40    3.40
   0 -11   0   50.59    6.40
   0  11   0   43.30    6.60
  -1 -11   0  196.88   13.90
   1  11   0  154.48   13.90
  -2 -11   0   17.10    4.30
   2  11   0   26.90    5.80
  -3 -11   0   51.79    7.20
   3  11   0   35.10    6.60
   4  11   0   32.20    6.50
   5  11   0   61.59    8.70
   6  11   0   37.70    7.40
   8 -12   0    5.90    5.50
   8 -12   0    1.70    5.20
   7 -12   0    0.70    5.20
   6 -12   0    7.10    5.40
   5 -12   0    5.90    4.80
   4 -12   0   47.00    7.40
   3 -12   0   17.00    5.00
  -3  12   0   22.90    3.10
   2 -12   0   22.10    5.20
  -2  12   0   20.30    5.30
   1 -12   0   -0.80    3.40
  -1  12   0    0.50    3.80
   0 -12   0    6.70    3.70
   0  12   0   13.00    4.70
  -1 -12   0    9.70    3.90
   1  12   0   17.70    5.10
  -2 -12   0  108.49   10.70
   2  12   0  105.09   11.40
  -3 -12   0  107.09   10.70
   3  12   0   81.19   10.10
   4  12   0   16.90    5.50
   5  12   0   10.60    5.40
   6  12   0   -2.30    4.10
   7 -13   0   11.10    6.00
  -7  13   0   15.00    5.90
   6 -13   0    9.30    5.90
  -6  13   0   14.70    4.80
   5 -13   0    3.50    4.50
  -5  13   0   17.40    4.30
   4 -13   0   31.00    6.40
  -4  13   0   34.20    6.60
   3 -13   0    5.20    4.60
   2 -13   0   14.50    5.10
  -2  13   0   13.70    5.00
   1 -13   0    0.90    3.80
  -1  13   0    4.10    4.20
   0 -13   0    9.50    4.40
   0  13   0   11.60    4.80
  -1 -13   0   49.40    7.00
   1  13   0   32.20    6.70
  -2 -13   0    3.80    4.20
   2  13   0    1.60    4.40
  -3 -13   0    2.90    4.40
   3  13   0    0.60    4.40
   4  13   0    5.70    5.10
   5  13   0   27.10    7.00
   7 -14   0   -1.90    5.50
   6 -14   0    2.70    5.20
   5 -14   0    5.10    5.50
   4 -14   0    8.00    5.30
   3 -14   0    1.10    4.60
   2 -14   0    7.30    5.20
  -2  14   0   28.90    6.30
   1 -14   0   38.00    6.70
  -1  14   0   20.00    6.20
   0 -14   0   36.60    6.70
   0  14   0   37.40    7.30
  -1 -14   0   96.59   10.80
   1  14   0  103.19   11.80
  -2 -14   0  103.49   11.40
   2  14   0  101.79   11.60
  -3 -14   0   19.40    6.00
   3  14   0   15.50    6.20
   4  14   0    3.20    5.10
   6 -15   0    8.90    6.30
   5 -15   0   -4.50    4.40
   4 -15   0   17.30    6.40
   3 -15   0   37.60    7.70
   2 -15   0   60.79    8.60
  -2  15   0   40.50    8.20
   1 -15   0   13.50    5.50
  -1  15   0   19.00    5.80
   0 -15   0   19.70    5.80
   0  15   0   22.10    7.00
  -1 -15   0   40.10    7.20
   1  15   0   42.20    8.10
  -2 -15   0    6.60    5.00
   2  15   0    0.30    5.00
   3  15   0   -1.20    5.00
   5 -16   0    6.40    6.30
   4 -16   0    7.90    6.00
   3 -16   0    0.50    4.90
   2 -16   0    2.00    5.00
  -2  16   0   -1.50    5.30
   1 -16   0    0.50    4.60
  -1  16   0    1.20    5.40
   0 -16   0    4.60    4.90
   0  16   0   -2.90    5.20
  -1 -16   0   14.90    5.70
   1  16   0   10.40    6.00
  -2 -16   0    7.50    5.50
   2  16   0    3.70    6.00
   3 -17   0   15.30    7.00
   2 -17   0    9.00    6.00
  -2  17   0    2.10    5.90
   1 -17   0   -1.30    4.90
  -1  17   0    3.70    6.00
   0  17  -1    5.60    5.80
   0 -17   1    7.00    4.90
  -1  17  -1    7.50    6.30
   1 -17   1    3.70    5.20
  -2  17  -1   -6.90    5.60
   2 -17   1    9.30    5.70
   3 -17   1    2.90    5.30
   2  16  -1    1.50    5.30
  -2 -16   1    5.80    5.00
   1  16  -1   17.60    6.70
  -1 -16   1    2.60    4.60
   0  16  -1   20.90    7.00
   0 -16   1   32.00    6.60
  -1  16  -1    6.00    5.30
   1 -16   1    9.50    5.20
  -2  16  -1   39.60    8.70
   2 -16   1   36.20    7.40
   3 -16   1   46.60    8.40
   4 -16   1   24.70    7.30
   5 -16   1    7.80    6.20
   3  15  -1   12.00    6.00
   2  15  -1   29.30    7.10
  -2 -15   1   29.50    6.60
   1  15  -1   41.70    8.50
  -1 -15   1   50.39    7.50
   0  15  -1   18.40    6.50
   0 -15   1   21.70    5.60
  -1  15  -1   25.90    6.90
   1 -15   1   21.20    5.70
  -2  15  -1    7.80    5.10
   2 -15   1   12.30    5.10
   3 -15   1    7.60    5.10
   4 -15   1   -0.80    4.80
   5 -15   1   -1.10    5.20
   6 -15   1    6.50    5.90
   4  14  -1   21.70    6.40
   3  14  -1   11.80    5.50
   2  14  -1    9.00    4.40
  -2 -14   1    1.30    4.00
   1  14  -1   -4.00    3.60
  -1 -14   1    1.50    3.50
   0  14  -1    1.10    4.60
   0 -14   1    1.10    3.80
  -1  14  -1   17.70    5.40
   1 -14   1   23.60    5.80
  -2  14  -1   76.99   10.40
   2 -14   1   85.09    9.70
   3 -14   1   61.19    8.60
   4 -14   1   46.60    7.90
   5 -14   1   14.40    6.00
   6 -14   1    3.40    5.40
   7 -14   1    8.90    6.00
   7 -14   1    2.60    5.10
   5  13  -1   13.70    5.60
   4  13  -1   45.00    7.70
   3  13  -1   10.90    4.80
   2  13  -1    6.90    4.60
  -2 -13   1   11.80    4.50
   1  13  -1   50.29    8.00
  -1 -13   1   59.39    7.20
   0  13  -1   43.60    7.20
   0 -13   1   39.20    6.30
  -1  13  -1   15.80    5.00
   1 -13   1   11.50    4.20
  -2  13  -1    4.30    4.60
   2 -13   1   16.10    4.70
   3 -13   1  118.09   11.90
   4 -13   1   31.90    6.40
   5 -13   1   -1.30    4.30
   6 -13   1    2.70    4.70
   7 -13   1   -6.50    4.70
   7 -13   1    6.20    5.80
   6  12  -1   20.20    6.10
   5  12  -1   21.10    6.30
   4  12  -1   28.00    6.30
   3  12  -1    1.50    3.80
   2  12  -1    2.40    3.70
  -2 -12   1   -1.40    3.10
   1  12  -1  110.39   11.50
  -1 -12   1  118.29   10.20
   0  12  -1  153.28   13.50
   0 -12   1  174.38   13.20
  -1  12  -1   22.00    5.20
   1 -12   1   30.70    5.20
  -2  12  -1    6.20    4.10
   2 -12   1    8.20    3.80
   3 -12   1    3.30    3.80
   4 -12   1   14.90    5.00
   5 -12   1    2.70    4.00
   6 -12   1   24.50    6.60
   7 -12   1   14.00    6.10
   7 -12   1   10.80    5.50
   8 -12   1   11.10    6.00
   8 -12   1   20.40    7.10
   6  11  -1   -4.50    3.80
   5  11  -1    8.70    5.00
   4  11  -1    4.30    4.20
   3  11  -1   21.90    5.30
   2  11  -1  160.38   13.40
  -2 -11   1  163.08   12.70
   1  11  -1   34.50    5.90
  -1 -11   1   25.20    4.70
   0  11  -1    8.20    4.00
   0 -11   1   12.50    3.80
  -1  11  -1  207.28   15.90
   1 -11   1  205.08   15.20
  -2  11  -1  359.66   25.70
   2 -11   1  391.96   25.30
   3 -11   1  185.58   14.10
  -4  11  -1    8.70    4.60
   4 -11   1    7.80    4.50
  -5  11  -1   30.70    6.40
   5 -11   1   35.60    6.50
   6 -11   1    3.70    4.80
   7 -11   1   -3.60    4.70
   7 -11   1    4.30    4.60
   8 -11   1    1.60    5.20
   8 -11   1   -6.40    4.30
   7  10  -1   33.20    7.00
   6  10  -1  110.59   11.70
  -6 -10   1  102.19   10.60
   5  10  -1   69.99    8.60
  -5 -10   1   47.90    6.70
   4  10  -1   76.09    8.90
   3  10  -1   50.59    7.00
   2  10  -1  392.66   27.30
  -2 -10   1  423.46   26.90
  -1 -10   1   94.49    8.50
   0  10  -1  117.09   10.30
   0 -10   1  115.99    9.70
  -1  10  -1   80.19    8.50
   1 -10   1   64.29    7.30
  -2  10  -1  136.39   10.80
   2 -10   1  117.49   10.00
  -3  10  -1    1.30    3.60
   3 -10   1    0.50    2.70
  -4  10  -1   24.30    5.30
   4 -10   1   15.60    4.40
  -5  10  -1    1.00    3.50
   5 -10   1   14.20    4.70
  -6  10  -1   12.90    4.90
   6 -10   1   10.50    5.00
   7 -10   1    2.30    4.20
   8 -10   1    6.60    5.10
   9 -10   1    3.00    5.30
   7   9  -1   67.29    8.60
  -7  -9   1   44.50    7.70
   6   9  -1   39.90    6.50
  -6  -9   1   33.00    6.10
   5   9  -1   15.40    4.60
  -5  -9   1   13.10    4.20
   4   9  -1    4.20    3.50
  -4  -9   1    2.40    2.80
   3   9  -1   93.09    9.60
   2   9  -1    2.40    2.90
  -2  -9   1    0.60    2.60
   1   9  -1  155.38   12.60
  -1  -9   1  176.88   12.30
   0   9  -1  692.23   42.30
   0  -9   1  646.44   41.70
  -1   9  -1   29.10    4.80
   1  -9   1   20.00    3.80
  -2   9  -1    2.30    3.10
  -2   9  -1   -3.00    2.30
   2  -9   1   -1.20    2.40
  -3   9  -1  134.59   11.80
   3  -9   1  139.29   10.90
  -4   9  -1  130.29   11.30
   4  -9   1  127.89   10.70
   4  -9   1  122.69   11.40
  -5   9  -1   50.99    6.90
   5  -9   1   48.70    7.10
   5  -9   1   42.00    6.60
  -6   9  -1   72.69    8.50
   7  -9   1   98.19   10.50
   8  -9   1   -5.50    4.10
   9  -9   1   -0.60    4.80
   8   8  -1    1.10    4.30
  -8  -8   1    1.90    5.20
   7   8  -1    2.40    4.10
  -7  -8   1   -5.40    4.00
   6   8  -1    5.10    3.70
  -6  -8   1   -2.90    3.50
   5   8  -1    5.20    3.10
  -5  -8   1    2.50    3.10
   4   8  -1  294.87   19.40
  -4  -8   1  263.07   18.80
   3   8  -1  253.97   17.70
  -3  -8   1  250.67   16.90
   2   8  -1  609.64   37.20
  -2  -8   1  558.64   36.50
   1   8  -1 1013.90   61.19
  -1  -8   1  973.30   60.69
   0   8  -1  511.25   30.60
   0   8  -1  468.25   28.60
   0  -8   1  450.75   29.90
  -1   8  -1  256.47   17.70
  -1   8  -1  243.58   18.20
   1  -8   1  253.57   17.10
   1  -8   1  276.07   18.00
  -2   8  -1   88.29    8.30
  -2   8  -1   88.09    7.80
   2  -8   1   88.49    7.60
   2  -8   1   87.79    8.20
  -3   8  -1  124.79   10.30
   3  -8   1  121.19   10.00
   3  -8   1  105.09    9.30
  -4   8  -1   49.50    6.60
   4  -8   1   42.80    6.30
   4  -8   1   41.60    6.00
  -5   8  -1    0.10    2.90
   5  -8   1   -3.30    3.20
  -6   8  -1    1.40    3.40
   6  -8   1   -4.20    3.20
   6  -8   1   -0.40    4.20
   7  -8   1   16.00    4.90
   8  -8   1    6.00    4.40
   9  -8   1   15.40    6.00
   8   7  -1   30.20    6.10
  -8  -7   1   22.30    6.60
   7   7  -1   23.30    5.20
  -7  -7   1   22.50    5.60
   6   7  -1   44.50    6.20
  -6  -7   1   60.79    7.70
   5   7  -1   -2.60    2.60
  -5  -7   1    5.40    3.20
   4   7  -1   28.70    4.30
  -4  -7   1   18.50    3.90
   3   7  -1  157.98   11.30
  -3  -7   1  141.79   10.80
   2   7  -1   81.59    7.20
  -2  -7   1   73.79    6.70
   1   7  -1  418.96   25.90
   1   7  -1  398.76   25.30
  -1  -7   1  384.96   25.40
   0   7  -1  101.69    8.00
   0   7  -1   92.29    6.40
   0   7  -1  102.29    7.50
   0  -7   1   95.19    7.50
   0  -7   1   95.19    8.30
  -1   7  -1   11.00    2.60
  -1   7  -1    7.80    3.20
  -1   7  -1    7.90    3.10
   1  -7   1   13.00    2.60
   1  -7   1   12.30    3.20
  -2   7  -1  233.28   15.80
   2  -7   1  225.88   15.20
   2  -7   1  214.38   15.80
  -3   7  -1   -1.10    2.80
   3  -7   1   -1.00    2.70
   3  -7   1    1.60    2.40
  -4   7  -1  137.49   11.70
   4  -7   1  165.28   12.20
  -5   7  -1   86.99    8.80
   5  -7   1   84.49    9.20
  -6   7  -1   26.60    5.10
   6  -7   1   36.60    6.10
   6  -7   1   31.80    5.40
   7  -7   1   31.40    6.00
   8  -7   1    9.60    4.50
   9  -7   1   11.90    5.80
   9   6  -1   12.60    5.10
  -9  -6   1   13.40    6.90
   8   6  -1    4.60    4.10
  -8  -6   1   -3.60    4.70
   7   6  -1    1.10    3.30
  -7  -6   1    1.40    3.80
   6   6  -1    7.70    3.40
  -6  -6   1   16.10    4.70
   5   6  -1   32.20    4.70
  -5  -6   1   32.70    4.30
  -5  -6   1   30.50    5.30
   4   6  -1   46.60    5.60
  -4  -6   1   70.39    6.70
   3   6  -1    3.60    2.30
  -3  -6   1    0.90    2.10
   2   6  -1  186.48   12.60
   2   6  -1  181.18   13.00
  -2  -6   1  197.28   12.50
  -2  -6   1  182.78   13.40
  -2  -6   1  180.78   12.70
   1   6  -1   14.60    2.50
   1   6  -1   12.50    3.00
  -1  -6   1   10.90    2.50
  -1  -6   1    9.00    2.80
   0   6  -1   19.50    2.70
   0   6  -1   15.50    3.70
   0   6  -1   16.50    3.00
   0  -6   1   12.20    2.60
   0  -6   1   17.50    3.20
  -1   6  -1 1237.48   74.09
  -1   6  -1 1250.47   74.39
   1  -6   1 1183.78   74.19
   1  -6   1 1213.48   73.69
  -2   6  -1  353.96   21.80
   2  -6   1  295.17   21.40
   2  -6   1  340.87   21.20
  -3   6  -1  498.55   33.50
   3  -6   1  560.54   33.80
  -4   6  -1  354.96   23.60
   4  -6   1  362.56   23.80
  -5   6  -1   10.80    3.50
   5  -6   1   13.90    3.80
  -6   6  -1    8.60    3.40
   6  -6   1    1.70    3.00
   6  -6   1    3.00    3.30
  -7   6  -1    3.70    3.50
   7  -6   1    6.30    3.90
   8  -6   1    3.40    4.20
   9  -6   1    9.80    5.00
  10  -6   1   -3.10    4.60
   9   5  -1   12.20    5.20
  -9  -5   1    8.00    5.90
   8   5  -1   43.60    6.40
  -8  -5   1   37.60    8.00
   7   5  -1   44.20    6.00
  -7  -5   1   51.59    7.90
   6   5  -1   64.39    7.00
  -6  -5   1   81.99    8.90
  -6  -5   1   73.69    6.40
   5   5  -1  368.76   23.30
  -5  -5   1  356.06   24.20
  -5  -5   1  345.27   22.60
   4   5  -1  742.83   43.40
  -4  -5   1  656.43   43.80
   3   5  -1  272.97   18.00
  -3  -5   1  278.17   18.20
   2   5  -1  403.96   24.90
   2   5  -1  377.26   25.00
  -2  -5   1  394.76   24.90
  -2  -5   1  413.26   25.10
  -2  -5   1  399.46   24.90
   1   5  -1  310.17   19.60
   1   5  -1  339.67   20.40
   1   5  -1  309.47   19.90
  -1  -5   1  302.67   19.90
  -1  -5   1  329.17   20.40
   0   5  -1   36.00    3.80
   0   5  -1   43.20    5.00
   0   5  -1   53.09    4.90
   0  -5   1   44.00    4.30
   0  -5   1   41.40    4.70
  -1   5  -1   94.59    8.10
  -1   5  -1  122.79    8.70
   1  -5   1  122.79    8.10
   1  -5   1  111.79    8.50
  -2   5  -1   59.39    5.80
   2  -5   1   62.69    5.40
   2  -5   1   55.79    5.80
  -3   5  -1    1.00    2.30
   3  -5   1    1.90    2.40
  -4   5  -1  245.68   15.80
   4  -5   1  209.38   15.60
  -5   5  -1  101.59    8.60
   5  -5   1   96.59    8.60
   5  -5   1   96.79    8.50
  -6   5  -1  283.97   20.30
   6  -5   1  296.07   20.50
   6  -5   1  319.27   21.10
  -7   5  -1  301.37   20.20
   7  -5   1  278.87   20.60
   8  -5   1   17.00    5.10
   9  -5   1   18.10    5.50
  10  -5   1   10.90    5.60
   9   4  -1   10.00    4.60
  -9  -4   1    7.20    6.60
   8   4  -1   14.90    4.40
  -8  -4   1   15.50    5.70
   7   4  -1  132.89   10.60
  -7  -4   1  113.19   12.50
   6   4  -1    0.80    2.60
  -6  -4   1    7.70    4.20
  -6  -4   1    0.80    1.90
   5   4  -1    1.60    2.10
  -5  -4   1   -0.10    3.00
  -5  -4   1   -1.70    1.80
   4   4  -1   35.10    4.20
  -4  -4   1   48.80    5.70
  -4  -4   1   37.60    4.00
   3   4  -1    1.40    1.90
   3   4  -1    3.20    1.90
  -3  -4   1    6.20    2.00
  -3  -4   1   -0.60    2.10
   2   4  -1   10.90    2.30
   2   4  -1   12.60    2.30
  -2  -4   1   21.40    2.80
  -2  -4   1   13.00    2.50
   1   4  -1   86.39    5.90
   1   4  -1   89.49    6.10
   1   4  -1   79.49    6.30
  -1  -4   1   78.59    6.00
  -1  -4   1   83.89    6.40
   0   4  -1 1954.20  110.29
   0   4  -1 1767.82  109.69
   0   4  -1 1813.12  109.99
   0  -4   1 1821.82  109.79
  -1   4  -1   14.70    2.80
  -1   4  -1   11.90    2.50
   1  -4   1   10.90    2.10
   1  -4   1   11.90    2.20
   1  -4   1   11.20    2.60
  -2   4  -1   33.90    4.20
   2  -4   1   40.60    4.40
  -3   4  -1  556.64   33.40
   3  -4   1  509.55   33.30
  -4   4  -1   16.20    3.40
   4  -4   1   15.50    3.50
   4  -4   1   17.60    3.20
  -5   4  -1  190.98   13.60
   5  -4   1  189.18   14.00
   5  -4   1  192.18   13.60
  -6   4  -1  176.68   13.40
   6  -4   1  177.68   13.90
   6  -4   1  203.68   13.90
   7  -4   1   74.49    8.10
   8  -4   1   31.00    5.80
   9  -4   1    9.30    4.40
  10  -4   1   -6.10    4.20
   9   3  -1   15.20    4.70
  -9  -3   1   22.30    7.10
   8   3  -1    3.50    3.60
  -8  -3   1    3.50    4.90
   7   3  -1   28.30    4.70
  -7  -3   1   18.40    6.00
   6   3  -1   55.49    6.20
  -6  -3   1   67.39    5.30
  -6  -3   1   63.29    8.00
   5   3  -1   62.89    5.90
  -5  -3   1   65.89    5.30
  -5  -3   1   64.89    7.40
   4   3  -1  562.84   36.40
  -4  -3   1  625.44   36.30
  -4  -3   1  585.74   37.50
   3   3  -1  447.76   28.00
  -3  -3   1  464.65   28.90
   2   3  -1  300.07   19.20
   2   3  -1  320.57   19.10
  -2  -3   1  291.87   18.80
  -2  -3   1  309.27   19.10
  -2  -3   1  313.67   19.50
   1   3  -1 3546.15  204.58
   1   3  -1 3443.16  204.48
   1   3  -1 3459.65  204.58
  -1  -3   1 3581.64  204.48
  -1  -3   1 3401.16  204.48
  -1  -3   1 3435.06  204.58
  -1  -3   1 3194.68  204.58
   0   3  -1   64.99    4.60
   0   3  -1   70.59    5.30
   0   3  -1   65.79    5.00
   0  -3   1   54.69    4.60
   0  -3   1   63.49    5.00
   0  -3   1   76.29    5.00
  -1   3  -1  250.27   15.10
   1  -3   1  218.18   14.70
   1  -3   1  235.08   15.00
  -2   3  -1   29.20    3.60
   2  -3   1   28.40    3.60
  -3   3  -1   12.90    2.70
   3  -3   1    7.90    2.40
   3  -3   1   10.20    2.50
  -4   3  -1   49.20    5.30
   4  -3   1   61.79    5.70
   4  -3   1   60.99    6.00
  -5   3  -1    5.50    2.60
   5  -3   1   -1.20    2.30
   5  -3   1    5.20    2.50
  -6   3  -1   34.70    4.80
   6  -3   1   37.00    5.20
   6  -3   1   44.00    5.90
  -7   3  -1    3.60    2.90
   7  -3   1    5.10    3.50
   8  -3   1    3.60    3.70
   9  -3   1   23.60    5.70
  10  -3   1   16.40    5.90
  10   2  -1    1.90    4.40
 -10  -2   1   -3.30    6.10
   9   2  -1    0.40    3.60
  -9  -2   1    9.00    5.90
   8   2  -1   40.00    6.00
  -8  -2   1   58.69    8.90
   7   2  -1  130.09   10.80
  -7  -2   1  138.59    9.20
  -7  -2   1  157.88   13.20
   6   2  -1  116.99    9.20
  -6  -2   1  120.49    8.20
   5   2  -1    7.40    2.40
  -5  -2   1   12.20    2.10
   4   2  -1   72.39    5.60
  -4  -2   1   68.59    5.30
   3   2  -1   32.10    3.10
  -3  -2   1   32.70    3.10
   2   2  -1  396.26   24.80
  -2  -2   1  420.76   25.50
  -2  -2   1  411.26   24.60
   1   2  -1  397.26   23.30
   1   2  -1  395.16   23.00
   1   2  -1  391.06   23.10
   1   2  -1  314.77   23.10
  -1  -2   1  382.66   23.30
  -1  -2   1  393.76   23.10
  -1  -2   1  391.06   22.90
   0   2  -1   20.10    2.00
   0   2  -1   23.20    2.40
   0   2  -1   20.80    1.80
   0  -2   1   23.90    2.10
   0  -2   1   19.60    2.10
   0  -2   1   22.80    1.80
  -1   2  -1    1.40    1.50
   1  -2   1    3.20    1.50
  -2   2  -1 1980.80  117.79
   2  -2   1 2237.98  117.69
   2  -2   1 1692.53  117.69
  -3   2  -1  211.28   13.50
   3  -2   1  187.68   13.30
   3  -2   1  211.18   13.60
  -4   2  -1    2.00    2.10
   4  -2   1    1.90    2.00
   4  -2   1    2.60    2.20
  -5   2  -1  245.38   16.20
   5  -2   1  231.38   16.40
   5  -2   1  239.18   16.20
   6  -2   1   58.29    6.70
   6  -2   1   64.39    6.60
  -7   2  -1   33.40    4.80
   7  -2   1   31.50    5.00
   8  -2   1   41.00    6.20
   9  -2   1    0.30    4.00
  10  -2   1    9.30    5.10
  10   1  -1   -1.40    4.20
 -10  -1   1   -5.80    5.40
   9   1  -1    3.60    3.80
  -9  -1   1    0.90    5.30
   8   1  -1   26.20    4.70
  -8  -1   1   22.50    6.70
   7   1  -1    0.30    2.70
  -7  -1   1   -1.50    1.50
   6   1  -1    4.00    2.30
  -6  -1   1    3.70    1.70
   5   1  -1  267.57   16.50
  -5  -1   1  242.68   15.90
   4   1  -1  752.72   45.00
  -4  -1   1  732.13   44.70
   3   1  -1  106.29    6.80
   3   1  -1   93.89    6.60
  -3  -1   1   92.49    6.40
   2   1  -1    3.40    1.00
  -2  -1   1    2.00    0.90
   1   1  -1 1032.50   61.59
   1   1  -1 1027.10   61.19
  -1  -1   1 1024.90   61.09
  -1  -1   1 1005.50   61.59
  -1  -1   1 1047.20   61.09
   0   1  -1 1135.09   68.19
   0   1  -1  932.71   68.19
   0   1  -1 1259.17   68.29
   0  -1   1 1261.27   68.29
  -1   1  -1 7129.49  402.66
  -1   1  -1 7107.79  401.56
   1  -1   1 7080.69  402.96
   1  -1   1 5753.12  401.36
  -2   1  -1 1044.70   58.99
  -2   1  -1  953.50   59.19
   2  -1   1  971.60   59.19
   2  -1   1  960.90   59.09
  -3   1  -1   40.80    4.00
   3  -1   1   38.20    4.00
   3  -1   1   27.80    3.50
  -4   1  -1   24.50    3.40
   4  -1   1   14.70    3.00
   4  -1   1   29.80    3.80
  -5   1  -1   27.50    3.60
   5  -1   1   19.90    3.50
   5  -1   1   26.60    4.10
  -6   1  -1   33.50    4.50
   6  -1   1   36.90    5.20
   6  -1   1   37.90    4.90
  -7   1  -1    8.90    3.00
   7  -1   1    7.80    3.50
   8  -1   1    2.10    3.40
   9  -1   1    9.70    4.60
  10  -1   1    7.30    4.90
  10   0  -1    3.20    4.30
 -10   0   1   -5.30    5.40
   9   0  -1   30.80    5.60
  -9   0   1   23.40    7.10
   8   0  -1  104.69    9.40
   7   0  -1    4.80    3.00
  -7   0   1    2.10    1.70
   6   0  -1  174.48   12.90
   6   0  -1  177.78   12.70
  -6   0   1  188.78   11.90
   5   0  -1  603.04   35.70
   5   0  -1  553.74   35.80
  -5   0   1  576.94   35.20
   4   0  -1  358.46   20.40
   4   0  -1  306.37   20.00
  -4   0   1  302.47   19.70
   3   0  -1 2293.77  141.19
   3   0  -1 2483.15  141.09
  -3   0   1 2326.87  140.89
   2   0  -1  869.41   54.19
  -2   0   1  943.01   53.99
   1   0  -1  746.73   45.20
  -1   0   1  757.32   45.20
   0   0  -1   27.00    1.70
   0   0  -1   25.80    1.70
   0   0   1   20.20    1.70
  -1   0  -1    3.30    1.20
  -1   0  -1    2.10    1.20
   1   0   1    3.00    1.20
  -2   0  -1  299.37   20.70
  -2   0  -1  302.87   20.50
   2   0   1  385.76   20.90
   2   0   1  350.26   20.60
  -3   0  -1  844.02   54.19
   3   0   1  948.31   54.39
  -4   0  -1  661.33   40.50
   4   0   1  680.03   40.50
   4   0   1  632.54   40.60
   5   0   1   41.40    4.90
  -6   0  -1   81.99    7.10
   6   0   1   80.39    7.60
  -7   0  -1   26.10    4.20
   7   0   1   30.10    5.00
   8   0   1    7.50    3.90
   9   0   1   31.60    6.10
  10   0   1   25.30    6.20
  10  -1  -1   16.80    5.30
 -10   1   1    4.40    6.50
   9  -1  -1   14.30    4.70
  -9   1   1   37.40    7.90
   8  -1  -1   29.70    5.20
   7  -1  -1    5.30    3.10
   7  -1  -1    9.40    3.40
  -7   1   1    6.90    2.10
   6  -1  -1   55.49    6.00
   6  -1  -1   66.39    6.50
  -6   1   1   67.59    5.30
   5  -1  -1    1.40    2.00
   5  -1  -1   -0.50    1.70
  -5   1   1    1.60    1.60
   4  -1  -1   65.79    5.60
   4  -1  -1   74.19    5.50
  -4   1   1   71.29    5.30
   3  -1  -1   17.10    2.40
  -3   1   1   21.70    2.30
   2  -1  -1    4.40    1.40
  -2   1   1    4.30    1.20
  -1   1   1 6310.17  374.86
   0  -1  -1 2787.12  150.08
   0  -1  -1 2640.54  149.69
   0   1   1 2133.29  149.59
  -1  -1  -1 1650.43   96.99
   1   1   1 1585.84   97.09
   1   1   1 1639.14   96.99
  -2  -1  -1  201.28   13.00
  -2  -1  -1  200.58   12.80
   2   1   1  200.48   12.90
  -3  -1  -1 2562.84  145.59
   3   1   1 2303.37  145.39
  -4  -1  -1 1781.42  103.79
   4   1   1 1667.23  103.69
  -6  -1  -1   79.29    7.20
   6   1   1   86.99    7.60
  -7  -1  -1    4.20    4.40
   7   1   1    5.70    3.40
   8   1   1    1.50    3.50
   9   1   1    1.70    4.10
 -10  -1  -1   -2.60    5.60
  10  -2  -1   10.10    4.90
 -10   2   1   18.20    7.50
   9  -2  -1    1.50    3.70
  -9   2   1   -2.60    5.00
   8  -2  -1   15.90    4.20
   7  -2  -1   71.09    7.40
   7  -2  -1   84.59    8.30
  -7   2   1   75.39    6.20
   6  -2  -1  211.88   14.10
   6  -2  -1  179.08   13.60
  -6   2   1  196.58   13.00
   5  -2  -1  182.28   13.10
   5  -2  -1  174.18   12.80
  -5   2   1  208.68   12.60
   4  -2  -1   48.10    4.50
  -4   2   1   43.30    4.10
   3  -2  -1  802.52   48.00
  -3   2   1  777.82   47.70
   1  -2  -1 1647.74  100.19
   1  -2  -1 1648.83  100.39
   1  -2  -1 1717.83  100.39
  -1   2   1 1668.93  100.19
  -1   2   1 1633.64  100.39
  -1   2   1 1761.82  100.19
   0  -2  -1   11.70    1.90
   0  -2  -1   14.20    2.00
   0   2   1   10.80    1.90
   0   2   1   12.80    1.80
  -1  -2  -1 1394.26   78.89
   1   2   1 1143.49   78.69
   1   2   1 1413.86   78.89
   2   2   1  808.52   48.80
   2   2   1  797.02   48.60
  -3  -2  -1   10.10    2.50
   3   2   1   12.70    2.60
  -4  -2  -1    2.10    2.20
   4   2   1    4.60    2.30
   5   2   1   65.89    6.60
  -6  -2  -1  150.58   11.10
   6   2   1  147.29   11.40
   7   2   1    6.60    3.70
   8   2   1    9.10    4.20
   9   2   1    4.20    4.50
  10  -3  -1    6.20    4.80
 -10   3   1    2.10    6.50
   9  -3  -1    4.80    4.10
   8  -3  -1   15.00    4.50
   7  -3  -1   23.90    4.20
   7  -3  -1   13.90    4.20
  -7   3   1   16.10    3.10
   6  -3  -1    4.40    2.60
   6  -3  -1    6.50    2.90
  -6   3   1    2.20    2.10
   5  -3  -1    6.20    2.60
  -5   3   1    3.70    2.10
   4  -3  -1   -0.60    1.90
  -4   3   1    0.40    1.60
   3  -3  -1    1.10    1.90
  -3   3   1    0.90    1.30
   2  -3  -1  239.38   14.50
   2  -3  -1  224.28   14.30
  -2   3   1  209.18   14.40
   1  -3  -1 3076.69  179.58
   1  -3  -1 3351.96  179.78
   1  -3  -1 2966.90  179.48
  -1   3   1 2589.44  179.38
  -1   3   1 3006.90  179.18
  -1   3   1 3088.49  179.58
   0  -3  -1  189.98   14.90
   0  -3  -1  250.37   15.20
   0   3   1  254.47   15.10
   0   3   1  257.27   15.20
  -1  -3  -1  158.28    9.00
  -1  -3  -1  121.69    8.80
   1   3   1  115.09    8.70
   1   3   1  118.99    8.70
   2   3   1  774.92   48.80
   2   3   1  830.52   48.90
   3   3   1  454.45   28.40
  -4  -3  -1  405.96   26.20
   4   3   1  415.56   26.20
  -5  -3  -1   61.19    6.20
   5   3   1   89.69    7.10
  -6  -3  -1   25.90    4.20
   6   3   1   20.80    4.30
   7   3   1   99.39    9.30
   8   3   1   12.10    4.50
  -9  -3  -1   12.10    6.70
   9   3   1    6.50    4.50
  10  -4  -1   -2.50    4.50
 -10   4   1    6.30    6.40
   9  -4  -1   12.30    4.60
   8  -4  -1    6.50    3.90
   7  -4  -1   -1.30    2.90
  -7   4   1    1.10    2.40
   6  -4  -1   27.40    4.50
   6  -4  -1   15.60    3.80
  -6   4   1   24.20    3.70
   5  -4  -1  229.08   16.10
  -5   4   1  238.98   15.60
   4  -4  -1   11.40    3.00
  -4   4   1   11.00    2.40
   3  -4  -1   83.09    6.80
  -3   4   1   85.59    6.80
   2  -4  -1  244.28   16.30
   2  -4  -1  271.47   16.70
   2  -4  -1  248.58   16.60
   1  -4  -1  197.68   12.70
   1  -4  -1  188.18   12.80
   1  -4  -1  191.08   12.50
  -1   4   1  195.58   12.60
  -1   4   1  185.48   12.70
  -1   4   1  188.88   11.90
   0  -4  -1  252.47   16.60
   0   4   1  283.87   16.70
   0   4   1  235.68   16.30
  -1  -4  -1  104.09    8.00
   1   4   1  111.89    8.00
   1   4   1  110.09    8.10
  -2  -4  -1   20.60    3.30
   2   4   1   26.60    3.50
   2   4   1   21.70    3.30
   3   4   1  560.54   35.00
   4   4   1   95.89    8.00
  -5  -4  -1   17.00    3.40
   5   4   1   19.90    3.70
  -6  -4  -1   -1.00    2.50
   6   4   1    2.90    2.90
   7   4   1   13.30    4.10
   8   4   1    3.30    3.70
  -9  -4  -1   -4.00    5.30
   9   4   1    7.50    4.50
  10  -5  -1   17.00    5.70
 -10   5   1   16.90    7.60
   9  -5  -1   28.50    6.20
   8  -5  -1   56.79    7.40
   7  -5  -1  149.19   12.10
  -7   5   1  153.18   11.50
   6  -5  -1  209.58   14.70
  -6   5   1  185.08   13.80
   5  -5  -1  316.57   21.20
   4  -5  -1  390.46   23.50
  -4   5   1  329.87   23.00
   3  -5  -1   11.20    3.10
   3  -5  -1   12.20    2.80
   3  -5  -1   13.60    2.70
  -3   5   1   15.30    3.30
   2  -5  -1    4.50    2.10
   2  -5  -1    0.40    2.20
   2  -5  -1    2.40    2.30
  -2   5   1    5.80    2.00
   1  -5  -1  239.48   15.10
   1  -5  -1  200.38   14.80
   1  -5  -1  229.68   15.30
  -1   5   1  233.58   13.90
  -1   5   1  220.18   15.00
  -1   5   1  235.38   15.00
   0  -5  -1  188.18   13.00
   0   5   1  189.98   12.90
   0   5   1  193.18   12.80
  -1  -5  -1   49.20    5.10
  -1  -5  -1   51.69    3.80
   1   5   1   43.30    4.80
   1   5   1   52.69    5.50
  -2  -5  -1  149.59   10.80
   2   5   1  147.59   10.80
   3   5   1  125.39    9.60
   4   5   1  203.98   14.50
  -5  -5  -1  282.97   19.50
   5   5   1  296.67   19.90
  -6  -5  -1   89.79    9.30
   6   5   1   96.29    8.90
   7   5   1   97.29    9.90
  -8  -5  -1   19.50    6.50
   8   5   1   15.30    4.80
  -9  -5  -1   27.60    8.20
   9   5   1   43.10    7.40
  10  -6  -1   -5.60    4.20
 -10   6   1   -3.10    5.70
   9  -6  -1   -1.80    4.00
   8  -6  -1   24.10    5.10
   7  -6  -1   35.40    5.70
   6  -6  -1   -0.30    3.00
  -6   6   1    0.80    1.40
   5  -6  -1    4.70    2.80
  -5   6   1   -1.60    2.50
   4  -6  -1    6.20    2.80
   4  -6  -1    6.10    2.60
  -4   6   1    2.60    2.70
   3  -6  -1  461.75   29.50
   3  -6  -1  455.45   29.70
   3  -6  -1  470.15   29.30
   2  -6  -1  156.58   11.20
   2  -6  -1  152.38   11.00
  -2   6   1  146.99   10.80
   1  -6  -1 1071.19   63.69
   1  -6  -1 1060.59   63.89
  -1   6   1 1080.69   63.69
  -1   6   1 1050.29   62.29
  -1   6   1  958.70   63.59
   0  -6  -1  160.68   10.90
   0  -6  -1  144.19   11.00
   0   6   1  143.69   10.70
   0   6   1  148.89   10.60
  -1  -6  -1  120.09    7.90
  -1  -6  -1  132.79    9.40
   1   6   1  123.99    9.70
  -2  -6  -1  144.49    9.50
  -2  -6  -1  125.29   10.30
   2   6   1  140.99   10.50
   3   6   1  213.58   15.00
   4   6   1  120.69    9.90
   5   6   1   65.49    7.40
  -6  -6  -1   36.00    6.20
   6   6   1   34.40    5.70
  -7  -6  -1    3.40    4.50
   7   6   1   -0.80    3.60
  -8  -6  -1   -2.40    4.70
   8   6   1    2.90    4.20
  10  -7  -1    4.80    4.90
 -10   7   1   17.00    7.70
   9  -7  -1   18.70    5.70
  -9   7   1   14.20    6.50
   8  -7  -1    3.00    3.90
   6  -7  -1   35.40    6.00
   5  -7  -1   20.70    4.70
   4  -7  -1  152.58   12.10
   4  -7  -1  167.08   12.40
   3  -7  -1  327.37   20.80
   3  -7  -1  290.07   20.80
   2  -7  -1  712.23   48.80
   2  -7  -1  754.12   48.60
  -2   7   1  893.61   48.80
   1  -7  -1  159.48   12.00
   1  -7  -1  167.38   12.20
  -1   7   1  164.98   12.10
   0  -7  -1    5.60    2.60
   0  -7  -1    8.10    2.90
   0   7   1    2.00    2.60
  -1  -7  -1   40.50    5.10
   1   7   1   46.90    5.70
  -2  -7  -1   88.79    6.00
  -2  -7  -1   75.39    7.10
   2   7   1   58.59    7.10
  -3  -7  -1  107.29    8.00
   3   7   1   92.29    8.80
  -4  -7  -1   12.40    3.40
   4   7   1   15.10    3.90
  -5  -7  -1   18.60    4.40
   5   7   1   16.70    4.30
  -6  -7  -1    1.10    3.60
   6   7   1    1.20    3.30
  -7  -7  -1    6.00    4.60
   7   7   1   10.80    4.60
  -8  -7  -1   29.50    7.20
   8   7   1   27.00    6.30
   9  -8  -1   10.40    5.10
  -9   8   1    9.80    6.60
   8  -8  -1    7.90    4.20
   5  -8  -1    4.50    3.60
   5  -8  -1    2.80    3.40
   4  -8  -1   80.69    8.40
   4  -8  -1   70.89    8.20
   3  -8  -1   54.29    6.80
   3  -8  -1   39.20    5.90
   2  -8  -1   33.00    5.00
   2  -8  -1   26.30    4.40
  -2   8   1   29.70    4.60
  -2   8   1   31.00    3.10
   1  -8  -1   29.00    4.50
   1  -8  -1   36.50    5.40
  -1   8   1   26.80    4.70
   0  -8  -1  458.15   28.00
   0   8   1  401.56   27.80
  -1  -8  -1  630.64   38.70
   1   8   1  589.44   38.90
  -2  -8  -1  122.09    8.20
  -2  -8  -1  119.29    9.90
   2   8   1  107.89   10.00
  -3  -8  -1    6.00    2.20
  -3  -8  -1   -0.90    2.60
   3   8   1    3.50    3.00
  -4  -8  -1   52.39    5.90
   4   8   1   51.29    6.90
  -5  -8  -1   13.90    4.00
   5   8   1   15.00    4.40
  -6  -8  -1    1.40    3.70
   6   8   1    2.30    3.80
  -7  -8  -1    2.70    4.50
   7   8   1    1.60    4.20
  -8  -8  -1    2.90    5.30
   8   8   1    3.10    4.80
   9  -9  -1    2.60    4.60
  -9   9   1   10.00    6.10
   8  -9  -1   -0.40    4.30
   7  -9  -1   12.90    5.20
   6  -9  -1   21.90    5.90
   5  -9  -1   29.70    5.90
   5  -9  -1   28.00    5.60
   4  -9  -1    8.40    4.10
   4  -9  -1   13.80    4.50
   3  -9  -1   50.99    7.10
   3  -9  -1   58.69    6.90
  -3   9   1   65.59    5.60
   2  -9  -1   35.70    6.40
   2  -9  -1   59.19    6.60
  -2   9   1   48.20    5.90
  -2   9   1   46.50    3.90
   1  -9  -1  238.68   17.10
  -1   9   1  247.08   17.30
   0  -9  -1  497.55   33.30
   0   9   1  541.85   33.60
  -1  -9  -1  194.28   13.40
   1   9   1  154.38   13.10
  -2  -9  -1    0.10    2.90
   2   9   1   -1.20    3.10
  -3  -9  -1   -1.20    2.80
  -3  -9  -1   -0.60    1.80
   3   9   1   -2.20    3.20
  -4  -9  -1  108.89    8.80
   4   9   1   89.59   10.20
  -5  -9  -1    4.60    3.20
   5   9   1    1.30    3.70
  -6  -9  -1   22.30    5.20
   6   9   1   20.60    5.80
  -7  -9  -1   24.60    9.00
   7   9   1   63.69    8.60
   9 -10  -1   -1.90    5.70
   9 -10  -1    0.30    4.80
  -9  10   1    1.60    5.90
   8 -10  -1    1.50    5.20
  -8  10   1    2.60    5.00
   7 -10  -1   28.50    7.00
   6 -10  -1  107.79   11.70
   5 -10  -1  114.69   11.50
   4 -10  -1   12.90    4.50
  -4  10   1   21.60    3.90
   3 -10  -1   10.70    3.80
  -3  10   1    6.20    2.20
   2 -10  -1    7.00    3.60
  -2  10   1   12.50    4.20
  -2  10   1   17.50    1.80
   1 -10  -1    8.20    3.50
  -1  10   1    5.70    3.50
   0 -10  -1    8.30    3.80
   0  10   1   10.20    3.80
  -1 -10  -1    6.60    3.40
   1  10   1    1.90    3.00
  -2 -10  -1   26.70    5.20
   2  10   1   21.40    5.20
  -3 -10  -1  124.99   11.20
   3  10   1  130.29   11.90
  -4 -10  -1  181.78   12.80
   4  10   1  159.08   14.40
  -5 -10  -1   58.29    8.80
   5  10   1   58.99    8.30
   6  10   1   59.19    8.40
   7  10   1   19.80    6.40
   8 -11  -1   -1.20    5.30
  -8  11   1   -3.10    4.90
   7 -11  -1   10.40    5.50
  -7  11   1    8.20    5.00
   6 -11  -1   13.00    5.30
  -6  11   1    9.90    4.40
   5 -11  -1   62.29    8.50
  -5  11   1   64.49    7.20
   4 -11  -1   19.70    5.10
  -4  11   1   19.30    3.70
   3 -11  -1  142.69   12.20
  -3  11   1  147.79   10.20
   2 -11  -1  263.57   19.00
  -2  11   1  253.87   18.70
   1 -11  -1  413.86   25.40
  -1  11   1  324.67   25.00
   0 -11  -1  122.39   10.50
   0  11   1  114.39   10.70
  -1 -11  -1   10.60    4.20
   1  11   1    4.70    4.00
  -2 -11  -1  129.99   11.40
   2  11   1  135.39   12.20
  -3 -11  -1  131.49   12.40
   3  11   1  146.69   13.10
   4  11   1   34.70    7.00
   5  11   1    2.90    4.50
   6  11   1    2.80    5.00
   8 -12  -1    4.50    6.10
  -8  12   1   -1.90    5.20
   7 -12  -1   -2.50    5.10
  -7  12   1    1.80    4.60
   6 -12  -1    5.50    5.00
  -6  12   1   11.20    4.40
   5 -12  -1   10.30    5.30
  -5  12   1    0.20    3.30
   4 -12  -1   -3.10    4.00
  -4  12   1    0.10    2.40
   3 -12  -1    3.50    3.90
  -3  12   1    1.00    1.60
   2 -12  -1    2.30    3.80
  -2  12   1    5.40    4.00
   1 -12  -1   11.10    4.60
  -1  12   1    1.10    3.90
   0 -12  -1   12.00    4.40
   0  12   1   10.90    4.60
  -1 -12  -1   -5.60    3.00
   1  12   1    3.00    3.60
  -2 -12  -1   13.60    4.60
   2  12   1   12.90    5.20
  -3 -12  -1    9.30    4.70
   3  12   1    2.30    4.60
   4  12   1   19.40    6.00
   5  12   1   22.80    6.80
   7 -13  -1    2.00    6.00
   6 -13  -1   -0.70    4.50
   5 -13  -1    7.70    5.00
   4 -13  -1   -5.10    4.00
   3 -13  -1   16.30    5.40
   2 -13  -1   27.90    5.90
  -2  13   1   26.90    6.00
   1 -13  -1   28.80    6.20
  -1  13   1   28.80    6.40
   0 -13  -1    2.40    4.10
   0  13   1    0.90    4.30
  -1 -13  -1   51.49    7.70
   1  13   1   40.70    7.20
  -2 -13  -1   84.69   10.20
   2  13   1   88.69   10.80
  -3 -13  -1   59.59    8.60
   3  13   1   45.80    8.20
   4  13   1   -3.70    4.60
   5  13   1    0.00    4.80
   7 -14  -1    8.60    6.50
   6 -14  -1    4.90    6.00
   5 -14  -1    9.70    5.60
   4 -14  -1   25.40    6.80
   3 -14  -1   65.99    9.50
   2 -14  -1   35.80    7.40
  -2  14   1   39.40    7.60
   1 -14  -1   11.60    5.50
  -1  14   1   22.60    6.00
   0 -14  -1    0.00    4.10
   0  14   1  -10.30    3.90
  -1 -14  -1    1.70    4.30
   1  14   1    7.10    5.00
  -2 -14  -1   -0.80    4.30
   2  14   1   -5.40    4.10
  -3 -14  -1    5.60    4.80
   3  14   1    0.60    4.90
   4  14   1    0.80    5.00
   6 -15  -1    3.00    6.30
   5 -15  -1    6.90    5.70
   4 -15  -1    5.70    5.80
   3 -15  -1   -1.50    5.00
   2 -15  -1    2.70    5.30
  -2  15   1   11.00    5.70
   1 -15  -1    2.60    5.00
  -1  15   1   10.80    5.20
   0 -15  -1    5.80    5.10
   0  15   1    2.60    5.40
  -1 -15  -1   30.30    6.70
   1  15   1   14.70    6.50
  -2 -15  -1   16.10    6.00
   2  15   1   22.90    6.90
  -3 -15  -1   27.60    7.50
   3  15   1   26.00    7.20
   4 -16  -1   27.60    7.40
   3 -16  -1   29.00    7.70
   2 -16  -1   18.40    6.20
  -2  16   1   16.70    6.40
   1 -16  -1    5.50    5.70
  -1  16   1   12.30    6.30
   0 -16  -1   13.20    6.10
   0  16   1   14.60    6.70
  -1 -16  -1    4.30    4.90
   1  16   1    1.80    5.90
   0  17  -2    1.90    5.30
   0 -17   2    4.10    4.70
  -1  17  -2    1.20    5.40
   1 -17   2    7.80    5.20
   2 -17   2    6.70    5.40
   3 -17   2    9.10    6.00
   2  16  -2   20.20    6.90
  -2 -16   2   27.20    6.10
   1  16  -2   23.30    7.10
  -1 -16   2   28.40    5.90
   0  16  -2   32.00    7.60
   0 -16   2   15.90    5.30
  -1  16  -2   20.90    6.80
   1 -16   2    8.10    5.00
  -2  16  -2    0.20    4.90
   2 -16   2    2.00    4.60
   3 -16   2    9.90    5.50
   4 -16   2    5.40    5.60
   5 -16   2    4.90    6.00
   3  15  -2    6.90    5.60
   2  15  -2    1.70    4.80
  -2 -15   2    2.90    4.30
   1  15  -2    8.90    5.20
  -1 -15   2    1.40    3.80
   0  15  -2   24.10    6.70
   0 -15   2   26.60    5.60
  -1  15  -2   24.90    6.60
   1 -15   2   22.60    5.60
  -2  15  -2   40.40    8.10
   2 -15   2   49.80    7.60
   3 -15   2   49.30    7.90
   4 -15   2   23.70    6.50
   5 -15   2   27.50    7.20
   6 -15   2    6.10    6.00
   4  14  -2   29.20    6.90
   3  14  -2   36.90    7.10
   2  14  -2    6.50    4.80
  -2 -14   2   12.10    4.60
   1  14  -2   78.19   10.00
  -1 -14   2   84.39    9.20
   0  14  -2  100.99   11.60
   0 -14   2   92.39    9.90
  -1  14  -2  101.69   11.40
   1 -14   2   98.49   10.30
  -2  14  -2   77.09   10.00
   2 -14   2   65.09    8.40
   3 -14   2    1.60    4.30
   4 -14   2    3.10    4.60
   5 -14   2    1.00    4.90
   6 -14   2   -3.70    4.80
   7 -14   2    0.20    5.10
   7 -14   2    1.10    5.00
   5  13  -2   30.30    7.10
   4  13  -2   13.50    5.30
   3  13  -2    4.80    4.30
   2  13  -2   -1.00    3.90
  -2 -13   2   -1.90    3.10
   1  13  -2   34.00    6.40
  -1 -13   2   34.80    5.70
   0  13  -2   34.70    6.70
   0 -13   2   25.00    4.90
  -1  13  -2   23.60    5.90
   1 -13   2   19.60    4.70
  -2  13  -2   21.50    5.30
   2 -13   2   17.00    4.70
   3 -13   2   63.19    8.20
   4 -13   2   30.30    6.40
   5 -13   2   36.10    6.80
   6 -13   2   15.50    6.10
   7 -13   2   13.20    5.80
   7 -13   2   11.40    5.70
   6  12  -2    3.20    4.80
   5  12  -2   -2.70    4.20
   4  12  -2   14.70    5.10
   3  12  -2    4.10    3.90
   2  12  -2   21.40    5.20
  -2 -12   2   13.60    3.90
   1  12  -2   32.30    5.90
  -1 -12   2   35.50    5.40
   0  12  -2    7.70    4.30
   0 -12   2    4.50    3.30
  -1  12  -2   18.90    4.90
  -1  12  -2   27.20    2.70
   1 -12   2   33.00    5.40
  -2  12  -2   45.80    6.90
   2 -12   2   51.29    6.60
  -3  12  -2   75.59    9.60
   3 -12   2   58.79    7.60
  -4  12  -2   44.90    7.50
   4 -12   2   44.30    7.00
  -5  12  -2   -3.70    4.70
   5 -12   2    7.30    4.20
   6 -12   2    5.30    4.50
   6 -12   2   -2.10    4.70
   7 -12   2    3.60    5.00
   7 -12   2    0.80    4.20
   8 -12   2   -0.40    5.20
   8 -12   2   -2.60    4.40
   6  11  -2   17.20    5.50
   5  11  -2   16.80    5.30
   4  11  -2   17.60    5.10
   3  11  -2  274.37   20.00
   2  11  -2  174.88   13.80
  -2 -11   2  172.78   13.00
   1  11  -2  283.47   20.80
  -1 -11   2  301.17   19.90
   0  11  -2   31.40    5.40
   0 -11   2   24.10    4.50
  -1  11  -2    3.10    3.30
   1 -11   2    3.60    3.00
  -2  11  -2   36.90    6.90
  -2  11  -2   30.70    6.00
   2 -11   2   43.50    5.80
  -3  11  -2   71.79    9.20
   3 -11   2   80.99    8.60
  -4  11  -2   32.60    6.00
   4 -11   2   22.70    5.10
  -5  11  -2    5.40    4.50
   5 -11   2   -2.40    3.20
  -6  11  -2    4.20    5.00
   6 -11   2    6.40    4.40
   6 -11   2    6.40    4.30
   7 -11   2   15.50    5.40
   7 -11   2    7.60    5.30
   8 -11   2   11.60    5.90
   7  10  -2   30.10    6.40
   6  10  -2   20.60    5.40
  -6 -10   2   30.30    5.90
   5  10  -2   -3.00    3.30
   4  10  -2   21.10    5.10
   3  10  -2    8.80    3.90
   2  10  -2  102.49    9.70
  -2 -10   2  109.99    8.90
   1  10  -2  112.79   10.00
  -1 -10   2  112.09    9.10
   0  10  -2   27.10    2.80
   0  10  -2   29.30    4.90
   0 -10   2   24.70    4.20
  -1  10  -2  339.47   22.80
  -1  10  -2  334.47   23.50
   1 -10   2  321.77   21.90
  -2  10  -2  277.27   19.00
  -2  10  -2  252.47   19.30
   2 -10   2  270.77   18.30
  -3  10  -2  258.17   18.90
   3 -10   2  250.67   17.90
  -4  10  -2  164.98   13.20
   4 -10   2  148.29   12.50
  -5  10  -2   70.59    9.00
   5 -10   2   70.39    8.60
  -6  10  -2  101.39   10.90
   6 -10   2   98.39   10.50
   7 -10   2    6.40    4.90
   8 -10   2    2.90    4.80
   9 -10   2   16.10    6.40
  -8  -9   2   -1.10    5.10
   7   9  -2   34.00    6.50
  -7  -9   2   19.80    6.30
   6   9  -2   32.90    6.10
  -6  -9   2   37.00    6.50
   5   9  -2  127.39   10.90
  -5  -9   2  121.09   10.90
   4   9  -2   10.20    3.70
   3   9  -2  513.55   33.40
   2   9  -2  533.55   31.60
  -2  -9   2  442.56   30.60
   1   9  -2  539.75   33.70
  -1  -9   2  511.05   33.00
   0   9  -2  143.29   11.40
   0   9  -2  145.59    9.60
   0  -9   2  146.39   10.70
  -1   9  -2   57.59    7.10
  -1   9  -2   54.59    6.60
   1  -9   2   72.39    6.40
  -2   9  -2  103.39    9.40
   2  -9   2   98.59    8.30
  -3   9  -2   68.29    8.00
   3  -9   2   75.69    7.60
  -4   9  -2    1.10    3.30
   4  -9   2    8.40    3.30
  -5   9  -2    8.00    4.10
  -6   9  -2   16.00    4.80
   6  -9   2   19.50    5.10
   7  -9   2    6.50    4.40
   8  -9   2    4.40    4.80
   9  -9   2   -9.90    4.50
   8   8  -2   -1.00    4.20
  -8  -8   2    6.10    5.50
   7   8  -2   17.50    5.00
  -7  -8   2   22.70    6.10
   6   8  -2   52.59    6.70
  -6  -8   2   30.70    6.00
   5   8  -2   53.09    6.40
  -5  -8   2   44.00    6.40
   4   8  -2  245.38   17.40
  -4  -8   2  248.28   17.30
   3   8  -2  125.39   10.20
   2   8  -2   98.09    8.50
  -2  -8   2   92.29    7.70
   1   8  -2   24.90    4.20
   1   8  -2   28.20    3.60
   1   8  -2   24.90    3.00
  -1  -8   2   30.30    3.90
   0   8  -2  349.57   22.20
   0   8  -2  354.86   23.00
   0   8  -2  349.17   23.40
   0  -8   2  338.47   22.20
  -1   8  -2   87.99    7.90
  -1   8  -2  107.19    8.90
   1  -8   2   86.59    7.30
  -2   8  -2   44.80    6.00
   2  -8   2   52.49    6.50
   2  -8   2   51.79    5.60
  -3   8  -2   25.70    4.70
   3  -8   2   24.40    4.30
   3  -8   2   20.20    4.70
  -4   8  -2   63.09    7.20
   4  -8   2   59.59    7.40
  -5   8  -2  111.19    9.90
   5  -8   2  113.19   10.20
   5  -8   2   96.49   10.00
  -6   8  -2   72.69    8.40
   6  -8   2   61.69    8.00
   6  -8   2   76.19    9.10
   7  -8   2    0.00    3.90
   8  -8   2   -0.70    4.40
   9  -8   2    4.90    5.00
   8   7  -2    8.10    4.10
  -8  -7   2   -0.60    4.80
   7   7  -2   10.20    4.00
  -7  -7   2   10.30    5.10
   6   7  -2    6.10    3.20
  -6  -7   2    6.60    4.10
   5   7  -2    7.10    3.20
  -5  -7   2    9.30    2.70
  -5  -7   2    8.90    3.60
   4   7  -2   12.70    3.30
  -4  -7   2   12.10    3.30
   3   7  -2  215.58   15.00
  -3  -7   2  213.38   14.90
   2   7  -2   58.09    6.10
   2   7  -2   60.39    5.30
  -2  -7   2   57.49    5.60
   1   7  -2   87.29    6.50
   1   7  -2   85.49    6.70
   1   7  -2   93.89    7.60
  -1  -7   2   88.99    6.90
   0   7  -2  308.07   19.10
   0   7  -2  281.37   19.20
   0   7  -2  276.77   18.10
   0  -7   2  266.97   18.90
   0  -7   2  290.27   18.40
  -1   7  -2 1129.99   70.59
  -1   7  -2 1200.88   70.99
   1  -7   2 1169.68   70.09
   1  -7   2 1131.69   70.79
  -2   7  -2  769.02   49.10
   2  -7   2  697.23   48.90
   2  -7   2  897.01   48.60
  -3   7  -2   33.80    5.00
   3  -7   2   30.90    5.10
  -4   7  -2   83.09    8.00
   4  -7   2   85.19    8.10
  -5   7  -2   41.60    6.00
   5  -7   2   30.30    5.10
   5  -7   2   43.80    6.40
  -6   7  -2    4.50    3.60
   6  -7   2   -3.40    3.10
   6  -7   2    3.60    3.60
   7  -7   2   22.30    5.30
   8  -7   2    9.20    5.20
   9  -7   2   -1.20    4.50
   9   6  -2   32.40    6.50
  -9  -6   2   21.30    7.80
   8   6  -2   35.80    6.20
  -8  -6   2   38.50    7.70
   7   6  -2   35.20    5.50
  -7  -6   2   40.30    7.20
   6   6  -2   12.00    3.60
  -6  -6   2   11.20    4.50
   5   6  -2   26.90    4.20
  -5  -6   2   26.80    5.00
  -5  -6   2   28.30    3.40
   4   6  -2  180.98   12.40
  -4  -6   2  168.58   13.00
   3   6  -2   42.40    4.60
   3   6  -2   36.90    4.50
  -3  -6   2   47.30    5.10
   2   6  -2    9.30    2.50
   2   6  -2    5.50    1.90
  -2  -6   2    6.90    2.40
  -2  -6   2   10.00    2.30
   1   6  -2   38.20    4.40
   1   6  -2   38.60    4.90
   1   6  -2   39.00    3.90
   1   6  -2   35.60    3.70
  -1  -6   2   36.50    4.40
  -1  -6   2   44.80    4.10
   0   6  -2    1.30    2.60
   0   6  -2    2.80    1.90
   0  -6   2   -0.50    1.60
   0  -6   2    0.30    2.40
  -1   6  -2   16.00    3.20
   1  -6   2   19.80    3.40
   1  -6   2   11.00    2.40
  -2   6  -2   11.00    3.20
   2  -6   2    8.60    2.90
  -3   6  -2  150.88   11.40
   3  -6   2  147.79   11.40
  -4   6  -2   84.69    8.00
   4  -6   2   56.09    6.60
   4  -6   2   76.39    7.20
  -5   6  -2  287.97   18.30
   5  -6   2  228.38   17.60
   5  -6   2  246.58   18.20
  -6   6  -2   38.30    5.80
   6  -6   2   37.60    6.00
   6  -6   2   30.30    5.50
  -7   6  -2   43.70    6.60
   7  -6   2   43.90    6.90
   8  -6   2   32.10    6.30
   9  -6   2   -0.10    4.30
   9   5  -2   27.10    5.80
  -9  -5   2   31.40    7.80
   8   5  -2   12.20    4.00
  -8  -5   2   19.00    6.20
   7   5  -2   12.90    3.60
  -7  -5   2    6.50    4.80
   6   5  -2   23.70    3.90
  -6  -5   2   22.80    2.50
  -6  -5   2   17.50    4.90
   5   5  -2    9.10    2.70
  -5  -5   2    7.10    3.60
  -5  -5   2    8.10    2.10
   4   5  -2    8.30    2.60
  -4  -5   2   10.20    2.20
  -4  -5   2    6.60    3.30
   3   5  -2   40.30    4.30
   3   5  -2   43.40    4.40
  -3  -5   2   34.90    4.60
  -3  -5   2   41.80    4.10
   2   5  -2  177.38   10.70
   2   5  -2  160.98   10.80
  -2  -5   2  157.88   11.00
  -2  -5   2  135.99   10.70
   1   5  -2  446.96   27.80
   1   5  -2  433.46   27.10
   1   5  -2  433.36   27.20
   1   5  -2  451.45   27.60
  -1  -5   2  449.76   27.60
  -1  -5   2  437.26   27.10
   0   5  -2   51.59    5.00
   0   5  -2   57.89    4.50
   0   5  -2   57.79    5.70
   0  -5   2   59.09    4.60
   0  -5   2   65.79    5.60
  -1   5  -2 2014.90  116.99
  -1   5  -2 2021.30  116.69
   1  -5   2 2076.39  116.29
   1  -5   2 1663.93  116.69
  -2   5  -2 1843.22  111.59
   2  -5   2 1859.71  111.59
  -3   5  -2  506.55   31.70
   3  -5   2  491.75   31.60
  -4   5  -2  771.32   49.50
   4  -5   2  801.22   49.70
   4  -5   2  819.52   49.40
  -5   5  -2  191.18   14.10
   5  -5   2  208.68   14.10
   5  -5   2  174.08   14.00
  -6   5  -2   65.09    7.40
   6  -5   2   65.59    7.60
   6  -5   2   85.99    9.00
  -7   5  -2  124.29   10.60
   7  -5   2  105.09   10.80
   8  -5   2    8.70    4.50
   9  -5   2   -1.00    4.20
  10  -5   2    1.70    5.30
   9   4  -2   -2.20    3.50
  -9  -4   2   -5.00    4.60
   8   4  -2   23.00    4.70
  -8  -4   2   22.00    6.20
   7   4  -2   11.00    3.50
  -7  -4   2    7.90    4.90
   6   4  -2  132.49   10.10
  -6  -4   2  132.29   12.00
   5   4  -2  423.36   25.70
  -5  -4   2  397.66   24.70
  -5  -4   2  394.56   27.10
   4   4  -2  309.17   19.30
  -4  -4   2  289.87   18.80
  -4  -4   2  301.17   20.40
  -4  -4   2  313.77   18.90
   3   4  -2  549.95   34.00
   3   4  -2  574.64   34.30
  -3  -4   2  565.74   34.80
  -3  -4   2  531.85   33.70
   2   4  -2    1.20    1.30
   2   4  -2    3.10    1.90
   2   4  -2    3.00    1.60
  -2  -4   2    1.20    1.50
  -2  -4   2    0.80    1.90
   1   4  -2  768.82   46.60
   1   4  -2  758.12   46.30
   1   4  -2  811.82   46.70
   1   4  -2  716.53   46.70
  -1  -4   2  762.72   46.30
  -1  -4   2  743.63   46.60
  -1  -4   2  829.42   46.70
   0   4  -2 1393.66   82.69
   0   4  -2 1289.87   82.49
   0   4  -2 1325.67   81.99
   0  -4   2 1478.05   82.49
   0  -4   2 1447.86   82.69
   0  -4   2 1314.27   81.99
  -1   4  -2    0.20    2.10
   1  -4   2    4.70    1.90
   1  -4   2    1.20    1.90
  -2   4  -2  592.84   35.70
   2  -4   2  557.44   35.60
  -3   4  -2   -0.40    2.10
   3  -4   2   -2.10    2.10
   3  -4   2    0.40    2.30
  -4   4  -2   21.80    3.70
   4  -4   2   27.00    4.10
   4  -4   2   24.50    4.10
  -5   4  -2   19.90    3.90
   5  -4   2   14.80    3.80
   5  -4   2   19.00    4.20
  -6   4  -2   30.80    5.00
   6  -4   2   27.20    5.00
   6  -4   2   37.30    5.80
  -7   4  -2   32.90    5.50
   7  -4   2   25.10    5.20
   8  -4   2   38.00    6.50
   9  -4   2   37.30    7.20
  10  -4   2   22.80    6.80
   9   3  -2   41.40    6.60
  -9  -3   2   46.80    9.30
   8   3  -2   87.89    8.30
  -8  -3   2   60.19    9.60
   7   3  -2  147.99   11.50
  -7  -3   2  161.88   14.20
   6   3  -2   81.19    7.00
  -6  -3   2   78.09    9.20
   5   3  -2    0.50    1.90
  -5  -3   2    2.80    0.90
  -5  -3   2    5.30    3.70
   4   3  -2  239.98   16.10
  -4  -3   2  262.37   17.60
  -4  -3   2  256.87   15.50
  -4  -3   2  253.17   15.50
   3   3  -2    4.10    1.50
  -3  -3   2    6.20    1.20
  -3  -3   2    4.30    1.30
   2   3  -2  210.88   14.10
   2   3  -2  221.68   13.40
  -2  -3   2  206.08   13.30
  -2  -3   2  215.68   12.80
  -2  -3   2  209.58   14.10
   1   3  -2    0.80    0.90
   1   3  -2    1.50    1.50
   1   3  -2   -1.30    1.40
   1   3  -2    2.60    1.40
  -1  -3   2    1.00    1.40
  -1  -3   2    0.70    1.00
   0   3  -2   47.60    4.60
   0   3  -2   53.89    4.30
   0  -3   2   47.80    4.40
   0  -3   2   55.29    3.70
   0  -3   2   58.09    4.10
  -1   3  -2   88.49    6.40
   1  -3   2   64.89    5.60
   1  -3   2   80.79    6.00
  -2   3  -2  584.84   34.60
   2  -3   2  510.05   34.40
   2  -3   2  581.94   34.30
  -3   3  -2  225.48   15.90
   3  -3   2  238.98   15.80
   3  -3   2  252.07   16.00
  -4   3  -2    1.40    2.30
   4  -3   2    3.30    2.60
   4  -3   2    1.90    2.50
  -5   3  -2   27.70    4.40
   5  -3   2   24.90    4.60
   5  -3   2   31.30    4.60
  -6   3  -2  101.09    9.00
   6  -3   2  108.59    9.30
   6  -3   2  111.59    9.80
  -7   3  -2   32.00    5.10
   7  -3   2   29.20    5.40
   8  -3   2    5.60    4.10
   9  -3   2    6.60    4.80
  10  -3   2    0.30    4.80
  10   2  -2   -0.90    4.00
 -10  -2   2    0.50    6.30
   9   2  -2    4.70    3.80
  -9  -2   2   -2.20    5.30
   8   2  -2    2.00    3.20
  -8  -2   2    0.30    4.40
   7   2  -2   30.30    4.40
  -7  -2   2   26.70    6.00
   6   2  -2    4.00    2.30
  -6  -2   2    8.40    4.20
   5   2  -2   39.70    3.90
  -5  -2   2   36.40    5.70
   4   2  -2   63.39    4.90
  -4  -2   2   61.79    6.70
   3   2  -2  861.91   51.99
  -3  -2   2  875.51   53.29
   2   2  -2  427.16   26.50
   2   2  -2  431.56   25.40
  -2  -2   2  408.66   26.40
   1   2  -2  190.28   12.80
   1   2  -2  194.28   12.40
   1   2  -2  212.18   12.20
  -1  -2   2  199.08   12.20
   0   2  -2    6.40    1.30
   0   2  -2    4.00    1.40
   0   2  -2    9.20    1.40
   0  -2   2    7.30    1.50
   0  -2   2    8.70    1.30
   0  -2   2    6.40    1.30
  -1   2  -2   33.30    3.30
  -1   2  -2   27.70    2.90
   1  -2   2   33.00    3.20
   1  -2   2   29.50    3.00
  -2   2  -2 4494.75  275.17
  -2   2  -2 4732.03  274.97
   2  -2   2 4634.54  275.17
  -3   2  -2  177.58   12.90
   3  -2   2  199.18   13.00
   3  -2   2  192.28   12.80
  -4   2  -2    1.30    2.30
   4  -2   2    8.20    2.70
   4  -2   2    4.70    2.40
  -5   2  -2    2.00    2.50
   5  -2   2    1.80    2.70
   5  -2   2   -0.30    2.30
  -6   2  -2    1.30    2.60
   6  -2   2   -2.30    2.50
   6  -2   2   -2.40    2.90
  -7   2  -2    2.10    2.90
   7  -2   2    2.00    3.30
   8  -2   2   18.90    4.90
   9  -2   2    9.30    4.60
  10  -2   2    3.80    4.90
  10   1  -2   -5.10    3.50
 -10  -1   2    0.10    5.90
   9   1  -2   18.50    4.70
  -9  -1   2   24.90    7.40
   8   1  -2   84.39    7.80
  -8  -1   2   52.49    9.10
   7   1  -2  101.39    8.60
  -7  -1   2  105.39   11.40
   6   1  -2   64.89    6.00
  -6  -1   2   80.29    8.90
   5   1  -2  168.38   11.40
   5   1  -2  164.18   11.20
  -5  -1   2  169.68   13.30
   4   1  -2  233.58   14.80
   4   1  -2  230.18   14.60
  -4  -1   2  231.18   16.30
   3   1  -2  585.14   35.20
   3   1  -2  579.84   35.00
  -3  -1   2  589.14   36.50
   2   1  -2 2152.68  130.39
   2   1  -2 2199.18  131.49
   2   1  -2 2255.67  130.39
  -2  -1   2 2172.08  131.49
   1   1  -2  124.89    8.40
   0   1  -2  739.43   40.20
   0   1  -2  606.54   40.00
   0  -1   2  700.53   39.90
   0  -1   2  648.34   40.00
   0  -1   2  649.43   40.10
  -1   1  -2  993.00   68.69
  -1   1  -2 1053.59   68.49
   1  -1   2 1317.27   68.79
   1  -1   2 1222.18   68.59
  -2   1  -2  644.74   38.80
   2  -1   2  625.14   38.80
  -3   1  -2  117.39    7.60
   3  -1   2   76.19    7.00
   3  -1   2  101.29    7.50
  -4   1  -2  222.68   13.90
   4  -1   2  202.58   13.60
   4  -1   2  173.38   13.60
  -5   1  -2  166.88   12.00
   5  -1   2  155.78   12.10
   5  -1   2  168.68   12.00
  -6   1  -2    8.30    3.10
   6  -1   2    1.80    3.00
   8  -1   2   96.99   10.10
   9  -1   2    8.50    4.70
  10  -1   2   -5.80    4.40
  10   0  -2   -2.40    4.00
 -10   0   2   -4.40    5.90
   9   0  -2    9.10    3.80
  -9   0   2    4.30    6.10
   8   0  -2   -2.00    2.90
  -8   0   2   -0.10    4.40
   7   0  -2   -0.10    2.60
   7   0  -2   -3.50    2.20
  -7   0   2   -3.10    3.50
   6   0  -2    1.20    2.00
   6   0  -2    2.90    2.30
  -6   0   2    0.60    3.60
   5   0  -2  129.69    9.00
   5   0  -2  129.19    9.30
  -5   0   2  135.59   11.30
   4   0  -2   15.40    2.40
  -4   0   2   18.00    4.00
   3   0  -2  239.18   14.90
  -3   0   2  242.58   16.40
  -2   0   2 6135.09  365.06
   1   0  -2 1017.30   61.99
  -1   0   2 1049.00   62.09
   0   0  -2 8226.98  467.05
   0   0  -2 7457.45  466.55
   0   0   2 7921.51  466.75
   0   0   2 7770.22  467.15
  -1   0  -2  898.91   55.29
   1   0   2  916.21   55.29
   1   0   2  948.81   55.29
  -2   0  -2   56.99    4.50
  -2   0  -2   46.20    4.20
   2   0   2   38.40    4.10
  -3   0  -2  163.98   11.90
   3   0   2  182.68   11.80
  -4   0  -2  702.03   42.60
   4   0   2  674.73   42.40
  -5   0  -2  139.89   10.30
   5   0   2  129.09   10.20
  -6   0  -2   38.20    4.90
   6   0   2   25.00    4.60
  -7   0  -2    1.60    2.20
   7   0   2    2.70    3.30
   8   0   2    9.00    3.90
   9   0   2   -2.70    4.00
  10  -1  -2    1.50    4.10
 -10   1   2    1.50    5.90
   9  -1  -2    8.60    4.00
  -9   1   2   10.00    6.00
   8  -1  -2   21.60    4.40
  -8   1   2   29.50    6.90
   7  -1  -2   77.09    7.20
   7  -1  -2   77.49    7.70
  -7   1   2   64.59    9.00
   6  -1  -2  164.98   11.40
   6  -1  -2  145.49   10.90
   5  -1  -2  281.37   18.40
   5  -1  -2  300.97   18.80
   4  -1  -2  104.79    7.50
   3  -1  -2  643.34   39.00
  -3   1   2  649.14   40.20
  -2   1   2 1196.68   72.19
   1  -1  -2  183.08   11.40
   1  -1  -2  166.78   10.90
   1  -1  -2  175.58   11.30
  -1   1   2  181.28   11.30
  -1   1   2  189.68   11.50
   0  -1  -2 1509.15   82.69
   0  -1  -2 1351.96   82.79
   0   1   2 1383.16   82.59
   0   1   2 1290.07   82.69
  -1  -1  -2 1091.59   61.39
  -1  -1  -2  978.30   61.49
   1   1   2 1034.60   61.39
   1   1   2  983.50   61.39
  -2  -1  -2 3793.62  198.78
   2   1   2 3134.99  198.28
   2   1   2 3062.79  198.38
  -3  -1  -2   12.30    2.90
   3   1   2   15.40    2.80
  -4  -1  -2  658.13   41.00
   4   1   2  662.83   40.90
  -5  -1  -2  103.39    8.70
   5   1   2  107.69    8.70
  -6  -1  -2   42.00    5.40
   6   1   2   41.80    5.60
   7   1   2    4.30    3.50
   8   1   2    5.30    3.90
   9   1   2   48.70    7.70
  10  -2  -2    4.80    4.40
 -10   2   2   -5.60    5.60
   9  -2  -2   14.30    4.20
  -9   2   2    8.10    6.30
   8  -2  -2   89.99    8.60
  -8   2   2   77.89   10.70
   7  -2  -2   22.90    4.10
   7  -2  -2   24.10    4.50
  -7   2   2   23.10    6.00
   6  -2  -2    0.70    2.10
   6  -2  -2    2.40    2.20
   5  -2  -2   19.90    3.20
   4  -2  -2  251.57   16.30
   3  -2  -2   45.60    4.00
  -3   2   2   41.50    4.80
   2  -2  -2 2218.58  132.29
  -2   2   2 2214.78  132.59
   1  -2  -2   76.09    5.60
   1  -2  -2   72.99    5.80
   1  -2  -2   78.69    5.50
  -1   2   2   87.39    5.50
  -1   2   2   80.69    5.80
  -1   2   2   75.19    5.60
   0  -2  -2  429.26   24.70
   0  -2  -2  412.06   24.90
   0   2   2  422.56   24.90
   0   2   2  349.96   24.70
  -1  -2  -2   90.99    7.70
  -1  -2  -2  121.29    8.10
   1   2   2  107.99    7.90
   1   2   2  146.09    8.30
   2   2   2   25.10    3.30
   2   2   2   16.20    2.80
   3   2   2  546.65   34.00
  -4  -2  -2  489.35   33.40
   4   2   2  580.24   33.60
  -5  -2  -2  339.97   24.00
   5   2   2  398.06   24.20
  -6  -2  -2  144.99   11.20
   6   2   2  135.79   11.20
   7   2   2   22.60    4.90
   8   2   2    0.30    3.70
   9   2   2   19.20    5.70
  10  -3  -2   -1.20    3.80
 -10   3   2    5.40    6.10
   9  -3  -2   -4.20    3.20
  -9   3   2   -4.70    5.40
   8  -3  -2   15.90    4.30
  -8   3   2   12.90    5.60
   7  -3  -2   41.30    5.80
   7  -3  -2   40.00    5.30
   6  -3  -2   82.29    7.30
   5  -3  -2  123.79    9.30
   4  -3  -2  734.13   45.00
   3  -3  -2  233.98   15.10
  -3   3   2  228.58   15.60
   2  -3  -2  291.47   18.90
   2  -3  -2  299.37   18.40
   2  -3  -2  281.47   18.60
  -2   3   2  304.17   18.70
   1  -3  -2  285.37   18.50
   1  -3  -2  289.37   18.30
   1  -3  -2  287.77   18.00
  -1   3   2  304.47   18.60
  -1   3   2  292.57   18.30
   0  -3  -2    5.80    2.10
   0  -3  -2    6.70    2.10
   0   3   2    4.60    2.00
   0   3   2    7.70    2.00
  -1  -3  -2  549.05   33.80
  -1  -3  -2  541.55   33.60
   1   3   2  576.74   33.80
   1   3   2  522.15   33.70
  -2  -3  -2  323.37   20.40
   2   3   2  319.47   20.30
   2   3   2  305.47   20.20
   3   3   2   30.80    4.10
  -4  -3  -2    4.30    2.60
   4   3   2   -0.70    2.10
  -5  -3  -2   12.20    3.50
   5   3   2   17.60    3.80
  -6  -3  -2    0.80    2.80
   6   3   2   -2.70    2.60
   7   3   2    3.30    3.40
   8   3   2    8.20    4.40
   9   3   2   -0.70    4.20
  10  -4  -2   14.10    5.20
 -10   4   2   19.90    8.30
   9  -4  -2   -1.00    3.80
  -9   4   2    9.90    5.80
   8  -4  -2    3.10    3.30
  -8   4   2    9.20    5.70
   7  -4  -2    3.30    2.90
   6  -4  -2    1.20    2.70
   5  -4  -2  146.69   10.90
   4  -4  -2   45.40    5.00
   3  -4  -2   -0.40    1.90
   3  -4  -2    1.10    1.60
   3  -4  -2   -1.60    1.90
  -3   4   2    0.90    2.00
   2  -4  -2   13.70    2.80
   2  -4  -2   12.20    2.80
   2  -4  -2   13.70    2.40
  -2   4   2    9.50    2.20
   1  -4  -2   32.40    3.80
   1  -4  -2   28.90    3.80
  -1   4   2   25.70    3.40
  -1   4   2   32.00    3.80
   0  -4  -2    1.70    2.10
   0  -4  -2    1.70    1.90
   0   4   2    0.00    1.90
   0   4   2    0.80    1.70
  -1  -4  -2  439.96   28.30
   1   4   2  448.16   28.30
   1   4   2  465.35   28.30
  -2  -4  -2  276.77   17.90
   2   4   2  263.77   17.70
   3   4   2   84.99    7.20
  -5  -4  -2   81.89    7.40
   5   4   2   64.59    7.10
  -6  -4  -2  162.08   12.60
   6   4   2  155.88   12.50
   7   4   2  149.88   12.40
   8   4   2   59.99    8.10
   9   4   2    5.80    4.70
  10  -5  -2   19.70    5.90
 -10   5   2   11.70    7.70
   9  -5  -2    4.30    3.90
  -9   5   2    1.50    5.20
   8  -5  -2   17.90    4.60
  -8   5   2   15.50    6.20
   6  -5  -2   19.80    4.20
   5  -5  -2   82.79    7.50
   4  -5  -2  101.29    8.00
   4  -5  -2   88.99    7.40
   3  -5  -2   -1.50    2.20
   3  -5  -2    3.70    2.40
   3  -5  -2    5.10    2.10
  -3   5   2    3.40    2.30
   2  -5  -2  721.43   44.10
   2  -5  -2  679.63   44.00
   2  -5  -2  730.73   43.80
  -2   5   2  706.73   43.60
  -2   5   2  724.93   43.40
   1  -5  -2 1215.88   74.39
  -1   5   2 1285.77   74.29
  -1   5   2 1178.58   74.29
   0  -5  -2  707.83   41.40
   0  -5  -2  713.43   43.00
   0   5   2  635.74   42.80
   0   5   2  718.13   42.90
  -1  -5  -2  394.06   26.30
   1   5   2  433.26   26.50
  -2  -5  -2  501.85   32.30
   2   5   2  517.75   32.20
   3   5   2  171.58   12.50
   4   5   2  111.09    9.20
  -5  -5  -2    1.70    2.90
   5   5   2    2.40    3.20
  -6  -5  -2   21.60    6.80
   6   5   2   21.60    4.60
   7   5   2   37.10    6.10
   8   5   2    3.60    4.20
  -9  -5  -2    7.10    6.90
  10  -6  -2    4.90    5.00
 -10   6   2    3.90    6.90
   9  -6  -2   12.40    4.70
  -9   6   2    3.00    6.20
   8  -6  -2    1.20    3.40
  -8   6   2    7.00    4.90
  -7   6   2   26.80    6.30
   6  -6  -2  204.58   15.20
   5  -6  -2  487.55   31.80
   5  -6  -2  513.25   32.30
   4  -6  -2  271.47   17.10
   4  -6  -2  255.77   17.40
   4  -6  -2  214.58   17.20
  -4   6   2  259.37   17.40
   3  -6  -2   65.69    7.00
   3  -6  -2   73.99    7.20
   3  -6  -2   69.89    6.30
  -3   6   2   70.99    6.30
   2  -6  -2  229.58   15.60
   2  -6  -2  214.68   15.50
   2  -6  -2  218.58   15.60
  -2   6   2  234.78   14.60
  -2   6   2  226.98   15.20
   1  -6  -2  122.19    9.70
   1  -6  -2  119.99    9.70
  -1   6   2  128.49    9.50
   0  -6  -2   35.40    4.80
   0   6   2   48.90    5.20
  -1  -6  -2   83.89    7.90
   1   6   2   76.09    7.50
  -2  -6  -2   41.20    5.10
   2   6   2   36.90    5.00
   3   6   2   96.39    8.60
   4   6   2  174.68   13.30
   5   6   2   17.40    4.40
   6   6   2   90.99    9.90
   7   6   2    7.10    4.50
  -8  -6  -2   23.60    6.90
   8   6   2   41.60    7.30
   9  -7  -2    6.40    4.50
  -9   7   2    6.70    6.30
   8  -7  -2   18.20    4.90
  -8   7   2   18.10    6.40
  -7   7   2   12.50    5.00
   6  -7  -2   25.10    5.20
  -6   7   2   15.40    4.90
   5  -7  -2   41.50    6.20
   5  -7  -2   62.19    7.30
  -5   7   2   62.99    7.10
   4  -7  -2    1.90    2.90
   4  -7  -2    1.40    3.10
  -4   7   2    2.30    2.50
   3  -7  -2   29.70    4.90
   3  -7  -2   31.10    5.00
  -3   7   2   27.40    3.70
   2  -7  -2    0.60    2.40
   2  -7  -2    2.30    2.60
  -2   7   2    2.10    1.40
  -2   7   2    3.00    2.40
   1  -7  -2  101.69    8.50
   1  -7  -2   86.09    8.10
  -1   7   2  103.59    8.40
   0  -7  -2  251.67   16.70
   0   7   2  227.98   16.40
  -1  -7  -2  206.68   14.10
  -1  -7  -2  191.48   12.00
   1   7   2  195.18   14.30
  -2  -7  -2  167.08   13.00
   2   7   2  176.48   13.20
  -3  -7  -2   22.00    4.60
   3   7   2   35.40    5.20
   4   7   2    0.10    3.00
   5   7   2   29.60    5.30
  -6  -7  -2   12.40    4.50
   6   7   2   17.90    4.90
  -7  -7  -2    5.90    4.90
   7   7   2    5.60    4.30
  -8  -7  -2    3.30    5.60
   8   7   2   14.10    5.50
   9  -8  -2    5.50    4.60
  -9   8   2   14.50    6.20
  -8   8   2   39.70    7.50
   7  -8  -2    2.80    4.40
  -7   8   2    4.30    4.30
   6  -8  -2    5.50    4.10
  -6   8   2    8.50    4.00
   5  -8  -2   46.70    6.50
   5  -8  -2   39.00    6.30
  -5   8   2   49.40    6.40
   4  -8  -2  108.79    9.60
   4  -8  -2  100.29    9.50
  -4   8   2  109.19    9.00
   3  -8  -2  185.08   14.60
   3  -8  -2  199.98   14.60
  -3   8   2  203.98   13.40
   2  -8  -2  116.89   10.20
   2  -8  -2  126.39   10.20
  -2   8   2  127.99    8.30
  -2   8   2  116.49    9.90
   1  -8  -2   91.39    8.50
   1  -8  -2   93.99    9.00
  -1   8   2   88.89    8.40
   0  -8  -2  133.59   10.30
   0   8   2  118.69   10.10
  -1  -8  -2   79.99    7.70
   1   8   2   53.39    6.80
  -2  -8  -2    3.60    3.00
  -2  -8  -2    5.50    1.70
   2   8   2    1.40    3.40
  -3  -8  -2    4.50    3.70
  -3  -8  -2    1.90    2.10
   3   8   2   -1.40    3.00
  -4  -8  -2   29.20    4.40
   4   8   2   22.70    5.20
  -5  -8  -2   -1.00    3.00
   5   8   2   -3.70    3.30
  -6  -8  -2   12.20    4.70
   6   8   2    8.90    4.50
  -7  -8  -2    3.00    4.50
   7   8   2    1.20    4.20
   9  -9  -2   22.10    7.10
   9  -9  -2   16.30    5.70
  -9   9   2   15.90    6.60
   8  -9  -2   29.20    7.00
  -8   9   2   17.90    6.60
   7  -9  -2   10.50    4.90
  -7   9   2    7.70    4.80
   6  -9  -2    8.60    4.50
  -6   9   2    3.00    3.70
   5  -9  -2    2.00    3.70
   5  -9  -2   -2.80    3.70
  -5   9   2    4.00    3.20
   4  -9  -2   61.99    7.80
   4  -9  -2   57.39    7.60
  -4   9   2   54.59    6.00
   3  -9  -2   12.70    4.00
   3  -9  -2   10.70    4.00
  -3   9   2    7.30    2.30
   2  -9  -2    3.50    3.50
   2  -9  -2    1.40    2.70
  -2   9   2   -1.20    2.50
   1  -9  -2    7.80    3.70
  -1   9   2    4.50    3.40
   0  -9  -2   32.20    5.10
   0   9   2   23.30    4.60
  -1  -9  -2  111.39    9.60
   1   9   2   92.29    9.80
  -2  -9  -2   43.50    3.80
  -2  -9  -2   53.59    7.00
   2   9   2   50.09    7.00
  -3  -9  -2  126.69   11.40
  -3  -9  -2  133.99    9.70
   3   9   2  142.99   12.10
  -4  -9  -2  179.28   13.50
   4   9   2  205.28   15.40
  -5  -9  -2  109.69    9.80
   5   9   2  105.59   11.10
  -6  -9  -2   13.20    4.70
   6   9   2   16.20    5.40
   7   9   2    1.00    4.60
   9 -10  -2  -14.50    5.20
   9 -10  -2    5.60    5.00
  -9  10   2   -2.40    6.00
   8 -10  -2   -0.50    4.90
  -8  10   2    4.40    5.20
   7 -10  -2   -1.50    4.00
  -7  10   2    1.70    4.50
   6 -10  -2  118.59   12.40
  -6  10   2  112.09   10.90
   5 -10  -2   20.00    5.40
  -5  10   2   21.50    4.70
   4 -10  -2   -1.70    3.80
   4 -10  -2   -1.80    3.10
  -4  10   2    1.40    2.40
   3 -10  -2   61.49    7.20
  -3  10   2   60.19    7.10
  -3  10   2   49.80    5.00
   2 -10  -2  453.85   30.70
  -2  10   2  475.45   30.80
   1 -10  -2  260.97   18.70
  -1  10   2  255.67   18.80
   0 -10  -2   62.89    7.60
   0  10   2   59.29    7.60
  -1 -10  -2   31.20    5.60
   1  10   2   19.40    4.70
  -2 -10  -2  127.69   11.70
   2  10   2  138.79   12.10
  -3 -10  -2  155.08   10.50
  -3 -10  -2  147.19   13.10
   3  10   2  138.49   13.00
  -4 -10  -2    7.20    3.30
   4  10   2   10.50    4.40
   5  10   2   22.50    6.00
   6  10   2    0.00    4.40
   8 -11  -2    4.70    5.60
  -8  11   2   -2.60    4.50
   7 -11  -2   31.40    7.50
  -7  11   2   26.10    6.30
   6 -11  -2   95.49   11.40
  -6  11   2  111.69   10.50
   5 -11  -2   81.79   10.00
  -5  11   2   76.89    8.00
   4 -11  -2   47.90    7.40
  -4  11   2   42.20    5.10
   3 -11  -2   -0.20    3.50
  -3  11   2   -1.60    3.20
   2 -11  -2   54.99    7.30
  -2  11   2   46.70    6.70
   1 -11  -2    0.20    3.30
  -1  11   2   -1.10    3.70
   0 -11  -2   -3.70    2.70
   0  11   2   -2.30    3.20
  -1 -11  -2   40.40    6.50
   1  11   2   27.10    6.10
  -2 -11  -2    4.70    4.10
   2  11   2   -0.70    3.30
  -3 -11  -2  130.89   12.50
   3  11   2  156.18   13.70
   4  11   2   88.59   10.60
   5  11   2    3.00    4.70
   6  11   2    2.60    4.90
   8 -12  -2    3.50    6.50
  -8  12   2   -2.30    4.90
   7 -12  -2    8.10    6.00
  -7  12   2   -2.50    3.90
   6 -12  -2    1.10    4.70
  -6  12   2    1.60    3.60
   5 -12  -2   -0.90    4.20
  -5  12   2    5.10    3.10
   4 -12  -2   33.20    6.80
  -4  12   2   23.40    3.80
   3 -12  -2    4.40    4.50
  -3  12   2   -0.70    3.60
   2 -12  -2   93.39   10.40
  -2  12   2  102.29   10.70
   1 -12  -2  101.49   10.70
  -1  12   2   86.99   10.40
   0 -12  -2   21.70    5.70
   0  12   2   20.40    5.40
  -1 -12  -2   16.60    5.00
   1  12   2   21.60    5.60
  -2 -12  -2   84.89    9.90
   2  12   2   56.39    8.90
  -3 -12  -2  134.29   13.70
   3  12   2  139.49   14.40
   4  12   2   23.90    7.10
   5  12   2    0.50    5.20
   7 -13  -2    6.70    5.80
   6 -13  -2    3.90    5.00
   5 -13  -2   12.80    5.80
   4 -13  -2   20.90    6.40
   3 -13  -2    7.30    4.50
  -3  13   2    5.90    4.40
   2 -13  -2    4.70    5.00
  -2  13   2    3.20    4.00
   1 -13  -2    0.00    4.30
  -1  13   2   -0.30    4.00
   0 -13  -2   22.30    5.70
   0  13   2   16.20    5.40
  -1 -13  -2   20.90    5.80
   1  13   2    8.10    5.20
  -2 -13  -2   27.60    6.50
   2  13   2   27.30    6.80
  -3 -13  -2    9.60    5.50
   3  13   2   13.70    5.90
   4  13   2    6.50    5.50
   7 -14  -2    5.70    6.00
   6 -14  -2    4.30    5.60
   5 -14  -2   11.30    6.30
   4 -14  -2    9.00    5.50
   3 -14  -2    5.90    4.80
  -3  14   2   -8.20    3.80
   2 -14  -2   32.40    6.80
  -2  14   2   33.10    7.00
   1 -14  -2   11.10    5.10
  -1  14   2   17.30    6.10
   0 -14  -2   43.50    7.30
   0  14   2   24.70    6.80
  -1 -14  -2   51.29    8.00
   1  14   2   51.89    8.90
  -2 -14  -2   41.20    7.80
   2  14   2   47.40    8.70
  -3 -14  -2    0.00    5.40
   3  14   2    1.10    5.20
   6 -15  -2    0.00    6.20
   5 -15  -2    5.80    5.60
   4 -15  -2    8.60    6.20
   3 -15  -2   25.50    7.10
  -3  15   2   16.30    6.30
   2 -15  -2   31.40    7.50
  -2  15   2   40.70    7.90
   1 -15  -2   42.90    8.10
  -1  15   2   44.20    8.60
   0 -15  -2    5.40    5.40
   0  15   2   18.30    6.70
  -1 -15  -2   16.40    5.80
   1  15   2   19.10    6.90
  -2 -15  -2   12.40    6.00
   2  15   2   20.80    6.30
   4 -16  -2   -5.10    6.00
   3 -16  -2    1.60    5.80
   2 -16  -2    9.20    6.20
  -2  16   2   14.60    6.70
   1 -16  -2    1.80    5.40
  -1  16   2    5.10    5.40
   0 -16  -2   -1.80    5.20
   0  16   2    0.10    5.90
  -1 -16  -2   -2.40    4.90
   1  16   2    0.90    5.70
   0  17  -3    9.00    6.80
  -1  17  -3   16.70    7.10
   1 -17   3   10.10    5.10
   2 -17   3    2.10    4.70
   3 -17   3    5.70    5.60
   2  16  -3   -0.10    4.90
   1  16  -3    1.90    5.30
  -1 -16   3   10.70    4.50
   0  16  -3    5.70    5.30
   0 -16   3    8.50    4.50
  -1  16  -3   39.30    8.10
   1 -16   3   20.60    5.50
   2 -16   3    3.00    4.50
   3 -16   3   14.30    5.90
   4 -16   3   38.30    7.70
   5 -16   3    4.50    5.70
   5 -16   3   -2.60    5.10
   3  15  -3   84.09   10.90
   2  15  -3   34.50    7.70
  -2 -15   3   42.20    6.70
   1  15  -3   15.80    5.70
  -1 -15   3   25.00    5.40
   0  15  -3   54.19    9.10
   0 -15   3   65.29    7.80
  -1  15  -3   52.49    8.90
   1 -15   3   60.19    7.70
   2 -15   3   83.79    9.70
   3 -15   3   23.70    5.90
   4 -15   3   -0.90    4.50
   5 -15   3    7.60    6.00
   5 -15   3    2.70    5.10
   6 -15   3   -2.80    5.00
   6 -15   3   -6.30    4.90
   4  14  -3   38.00    7.30
   3  14  -3   10.00    4.90
   2  14  -3   16.00    4.90
  -2 -14   3    6.40    3.80
   1  14  -3    0.00    4.30
  -1 -14   3   -0.20    3.10
   0  14  -3    6.90    4.40
   0 -14   3    4.50    3.70
  -1  14  -3    2.40    4.50
   1 -14   3    2.00    3.70
   2 -14   3    1.30    3.80
   3 -14   3   86.79    9.80
  -4  14  -3   41.60    8.40
   4 -14   3   47.20    7.40
  -5  14  -3    5.10    6.40
   5 -14   3   17.20    5.80
   5 -14   3   31.60    7.20
   6 -14   3    8.90    5.30
   6 -14   3    5.30    5.70
   7 -14   3    2.70    5.80
   7 -14   3    4.70    5.90
   5  13  -3    6.40    4.80
   4  13  -3    4.80    4.40
   3  13  -3   -1.40    3.70
   2  13  -3    0.10    3.80
  -2 -13   3   -1.70    3.00
   1  13  -3  107.59   11.30
  -1 -13   3  101.19    9.30
   0  13  -3  213.48   16.70
   0 -13   3  194.18   14.80
  -1  13  -3   51.49    7.90
   1 -13   3   52.69    6.70
   2 -13   3   53.29    7.00
  -3  13  -3   61.79    9.00
   3 -13   3   57.79    7.50
  -4  13  -3   90.19   10.80
   4 -13   3   70.59    9.00
  -5  13  -3   37.70    7.90
   5 -13   3   31.60    6.80
   5 -13   3   33.30    7.10
   6 -13   3   -0.50    4.40
   6 -13   3   -1.90    4.90
   7 -13   3   -5.80    4.30
   7 -13   3   -6.20    4.70
   6  12  -3   32.50    7.10
   5  12  -3   18.60    5.50
   4  12  -3   22.40    5.70
   3  12  -3   14.80    4.90
   2  12  -3  103.89   10.80
  -2 -12   3  101.79    9.10
   1  12  -3   12.60    4.40
  -1 -12   3    8.30    3.20
   0  12  -3   84.89    9.00
   0  12  -3   58.99    5.20
   0 -12   3   69.89    7.20
  -1  12  -3   16.20    5.00
   1 -12   3    5.60    3.20
  -2  12  -3    7.20    4.60
   2 -12   3   20.90    4.30
  -3  12  -3    2.80    4.70
   3 -12   3    1.70    3.40
  -4  12  -3   17.70    5.70
   4 -12   3   18.30    5.10
  -5  12  -3   10.50    5.10
   5 -12   3   12.80    5.10
   5 -12   3   -1.90    4.20
   6 -12   3   35.80    7.00
   6 -12   3   33.50    6.70
   7 -12   3   28.00    7.10
   7 -12   3   23.90    6.40
   8 -12   3   18.80    6.60
   8 -12   3    0.80    5.50
   7  11  -3    4.00    4.50
   6  11  -3   31.50    6.50
   5  11  -3    3.20    4.30
   4  11  -3   -1.70    3.30
   3  11  -3    1.90    3.40
   2  11  -3   35.80    6.00
  -2 -11   3   44.50    5.50
   1  11  -3   18.20    4.70
  -1 -11   3   29.40    4.40
   0  11  -3    1.00    1.70
   0  11  -3   -3.80    3.20
   0 -11   3    2.30    2.70
  -1  11  -3   52.09    7.40
  -1  11  -3   26.10    5.40
   1 -11   3   40.30    5.20
  -2  11  -3   50.79    7.70
   2 -11   3   43.40    5.70
  -3  11  -3   42.70    7.20
   3 -11   3   53.49    6.40
  -4  11  -3    5.10    4.40
   4 -11   3   -3.40    3.20
  -5  11  -3    5.60    4.40
   5 -11   3    1.70    3.90
   5 -11   3    1.80    3.80
  -6  11  -3    7.80    5.30
   6 -11   3    7.80    4.40
   6 -11   3    4.50    4.30
   7 -11   3   -2.80    4.50
   8 -11   3   -2.20    4.90
   7  10  -3   26.80    6.10
   6  10  -3   14.10    4.90
   5  10  -3    3.00    3.60
   4  10  -3  190.68   15.00
   3  10  -3  286.37   20.20
   2  10  -3  659.83   43.00
  -2 -10   3  692.73   42.20
   1  10  -3  147.89   12.00
   1  10  -3  152.58   10.40
  -1 -10   3  143.09   10.80
   0  10  -3  363.36   25.00
   0  10  -3  348.77   22.80
   0  10  -3  397.36   24.80
   0 -10   3  354.06   23.40
  -1  10  -3   89.29    9.20
  -1  10  -3   85.89    9.30
   1 -10   3   83.19    7.40
  -2  10  -3  155.48   13.20
   2 -10   3  168.18   12.10
  -3  10  -3   65.79    8.20
   3 -10   3   64.69    7.10
  -4  10  -3   25.30    5.50
   4 -10   3   24.40    5.10
  -5  10  -3   13.70    4.70
   5 -10   3   23.90    5.40
  -6  10  -3   -0.90    4.50
   6 -10   3   -2.30    3.80
   7 -10   3   31.80    6.70
   8 -10   3   12.30    5.50
   9 -10   3    1.00    5.40
   8   9  -3   19.10    5.60
  -8  -9   3   32.90    7.40
   7   9  -3   58.69    7.70
  -7  -9   3   58.79    8.60
   6   9  -3   96.19    9.70
  -6  -9   3   93.09   10.20
   5   9  -3  205.38   15.40
   4   9  -3   49.99    6.40
   3   9  -3   25.10    4.70
   2   9  -3   27.70    4.70
  -2  -9   3   27.60    3.90
   1   9  -3    0.80    1.70
   1   9  -3   -0.40    1.60
   1   9  -3    3.30    2.80
  -1  -9   3   -0.40    1.90
   0   9  -3    1.60    2.90
   0   9  -3    2.40    3.40
   0   9  -3   -0.90    1.70
   0  -9   3    1.50    2.00
  -1   9  -3   45.10    6.30
  -1   9  -3   42.40    6.00
   1  -9   3   44.00    4.90
  -2   9  -3  182.28   13.10
   2  -9   3  145.39   11.60
  -3   9  -3  122.59   10.80
   3  -9   3  122.39    9.90
  -4   9  -3  141.09   12.30
   4  -9   3  151.28   12.30
  -5   9  -3   50.79    7.70
   5  -9   3   68.89    8.00
  -6   9  -3   47.70    7.40
   6  -9   3   44.10    6.90
   7  -9   3   51.69    7.80
   8  -9   3    0.30    4.80
   9  -9   3   -6.30    4.50
   8   8  -3    5.70    4.50
  -8  -8   3    0.10    5.30
   7   8  -3    0.10    3.30
  -7  -8   3    1.90    4.40
   6   8  -3   -1.80    2.80
  -6  -8   3   -2.60    3.40
   5   8  -3    4.90    3.10
  -5  -8   3    4.30    3.50
   4   8  -3  300.17   20.40
   3   8  -3  344.67   22.90
   2   8  -3  990.00   61.49
   2   8  -3 1010.70   62.09
   2   8  -3 1007.70   61.39
  -2  -8   3 1031.90   61.39
   1   8  -3  264.37   21.70
   1   8  -3  354.46   21.40
   1   8  -3  353.46   22.80
   1   8  -3  356.66   21.30
  -1  -8   3  347.27   21.40
   0   8  -3  188.58   15.00
   0   8  -3  215.08   14.20
   0   8  -3  237.68   15.80
   0  -8   3  227.28   14.40
  -1   8  -3  406.96   25.90
  -1   8  -3  356.56   25.30
   1  -8   3  407.96   24.70
  -2   8  -3  312.37   20.90
   2  -8   3  294.37   19.70
  -3   8  -3   30.10    5.40
  -4   8  -3   18.70    4.90
   4  -8   3   14.60    4.10
  -5   8  -3    9.20    4.00
   5  -8   3   12.00    4.10
  -6   8  -3   45.50    7.00
   6  -8   3   41.00    6.80
   7  -8   3    3.20    4.70
   8  -8   3   -0.10    4.80
   9  -8   3    3.50    5.20
   8   7  -3   14.40    4.60
  -8  -7   3    7.60    5.80
   7   7  -3    0.50    3.10
  -7  -7   3   -4.00    4.00
   6   7  -3    7.30    3.20
  -6  -7   3   -2.00    3.50
   5   7  -3   32.30    4.80
  -5  -7   3   31.80    5.50
  -5  -7   3   38.90    3.80
   4   7  -3   33.30    4.50
  -4  -7   3   32.40    5.00
   3   7  -3   10.50    2.60
   3   7  -3   17.10    3.40
   2   7  -3  231.48   15.30
   2   7  -3  247.28   16.00
   2   7  -3  227.38   15.60
   1   7  -3  219.78   14.80
   1   7  -3  229.18   15.30
   1   7  -3  210.98   14.30
   1   7  -3  215.68   14.00
  -1  -7   3  215.78   14.10
   0   7  -3   43.20    4.10
   0   7  -3   42.80    5.40
   0   7  -3   53.39    5.60
   0  -7   3   52.69    5.60
   0  -7   3   41.40    4.30
  -1   7  -3   23.70    4.40
  -1   7  -3   26.10    4.30
   1  -7   3   24.20    3.20
   1  -7   3   22.00    3.90
  -2   7  -3   -2.30    2.70
   2  -7   3    1.70    2.80
   2  -7   3    1.60    2.10
  -3   7  -3    1.80    2.90
   3  -7   3    7.60    3.20
   3  -7   3    1.30    2.70
  -4   7  -3  205.08   15.40
   4  -7   3  221.68   15.40
   4  -7   3  205.48   15.50
  -5   7  -3  131.79   11.20
   5  -7   3  149.19   11.90
   5  -7   3  107.89   10.40
  -6   7  -3   -4.50    3.30
   6  -7   3    1.30    4.10
   6  -7   3    4.80    3.60
  -7   7  -3   -5.50    4.10
   7  -7   3    1.00    4.20
   8  -7   3   -0.40    4.00
   9  -7   3   16.10    5.90
   9   6  -3   37.20    6.40
  -9  -6   3   29.50    8.00
   8   6  -3   -1.50    3.10
  -8  -6   3    3.80    5.30
   7   6  -3    5.50    3.20
  -7  -6   3   -2.20    3.60
   6   6  -3   -0.20    2.70
  -6  -6   3    2.80    3.70
   5   6  -3    4.90    2.50
  -5  -6   3    9.50    1.70
  -5  -6   3    0.70    3.40
   4   6  -3  247.98   16.60
  -4  -6   3  252.07   17.60
   3   6  -3  267.67   17.40
   3   6  -3  273.37   17.60
  -3  -6   3  264.47   18.20
   2   6  -3   85.79    6.60
   2   6  -3   89.49    7.20
   2   6  -3   95.59    7.40
  -2  -6   3   91.99    7.10
   1   6  -3   72.79    6.30
   1   6  -3   72.29    5.40
   1   6  -3   85.69    6.90
   1   6  -3   68.99    6.00
  -1  -6   3   78.09    6.30
  -1  -6   3   72.09    5.50
   0   6  -3   32.30    4.30
   0   6  -3   42.50    4.60
   0  -6   3   28.60    4.10
   0  -6   3   38.60    3.60
  -1   6  -3 1445.76   84.49
  -1   6  -3 1399.56   84.69
   1  -6   3 1373.56   84.59
   1  -6   3 1362.76   83.69
  -2   6  -3 1510.15   89.29
   2  -6   3 1471.65   89.19
   2  -6   3 1424.66   88.79
  -3   6  -3  206.38   14.60
   3  -6   3  188.58   13.90
   3  -6   3  203.28   14.50
  -4   6  -3  133.39   10.70
   4  -6   3  122.99   10.00
   4  -6   3  119.39   10.50
  -5   6  -3   72.29    8.00
   5  -6   3   68.09    8.00
   5  -6   3   70.29    7.70
  -6   6  -3   19.30    4.80
   6  -6   3   13.20    4.50
   6  -6   3   22.30    5.40
  -7   6  -3    5.10    3.90
   7  -6   3   -2.80    3.70
   8  -6   3   22.80    5.80
   9  -6   3    1.80    4.70
   9   5  -3    2.40    3.70
  -9  -5   3    2.90    5.60
   8   5  -3    6.70    3.50
  -8  -5   3    6.80    5.10
   7   5  -3  104.79    8.80
  -7  -5   3   99.19   11.30
   6   5  -3  125.29    9.70
  -6  -5   3  131.39   11.90
   5   5  -3  251.27   16.70
  -5  -5   3  255.27   18.40
   4   5  -3  801.12   46.80
  -4  -5   3  771.22   46.00
  -4  -5   3  748.63   45.90
  -4  -5   3  736.83   47.80
   3   5  -3   91.29    6.70
   3   5  -3   86.89    6.60
  -3  -5   3   87.19    6.30
  -3  -5   3   85.29    7.60
   2   5  -3  154.98   10.90
   2   5  -3  166.18   10.90
   2   5  -3  151.38   10.50
   2   5  -3  147.79   10.10
  -2  -5   3  155.68   10.30
  -2  -5   3  150.18    9.80
   1   5  -3   57.29    5.10
   1   5  -3   59.79    4.20
   1   5  -3   53.29    5.00
   1   5  -3   58.69    4.90
  -1  -5   3   49.20    4.80
  -1  -5   3   57.59    4.20
   0   5  -3  397.36   25.70
   0   5  -3  399.46   25.50
   0  -5   3  416.76   24.70
  -1   5  -3  645.44   35.60
   1  -5   3  596.64   35.10
   1  -5   3  471.65   35.00
  -2   5  -3  213.88   14.70
   2  -5   3  207.28   14.60
   2  -5   3  216.48   14.40
  -3   5  -3   56.19    6.50
   3  -5   3   75.79    6.80
   3  -5   3   63.89    6.60
  -4   5  -3  108.89    9.20
   4  -5   3  117.09    9.30
   4  -5   3  105.69    9.20
  -5   5  -3   70.39    8.20
   5  -5   3   85.59    8.60
   5  -5   3  102.99    9.60
  -6   5  -3   55.09    6.80
   6  -5   3   46.80    6.90
   6  -5   3   41.80    6.20
  -7   5  -3  143.09   12.40
   7  -5   3  145.39   12.40
   8  -5   3   40.70    7.00
   9  -5   3   -1.70    4.30
   9   4  -3   38.90    5.90
  -9  -4   3   23.20    7.50
   8   4  -3   34.30    5.40
  -8  -4   3   42.80    7.90
   7   4  -3   69.49    6.80
  -7  -4   3   62.69    8.70
   6   4  -3  117.49    9.20
  -6  -4   3  127.99   11.30
   5   4  -3  113.79    8.50
  -5  -4   3  120.59   10.60
   4   4  -3  114.29    8.00
  -4  -4   3  115.29    9.50
   3   4  -3   17.40    2.40
  -3  -4   3   19.90    3.60
  -3  -4   3   19.30    1.80
  -3  -4   3   20.20    1.90
   2   4  -3  351.36   21.60
   2   4  -3  354.36   22.40
   2   4  -3  352.76   21.90
   2   4  -3  354.36   21.70
  -2  -4   3  341.87   21.50
   1   4  -3   30.70    3.00
   1   4  -3   21.80    3.00
   1   4  -3   24.00    2.20
  -1  -4   3   19.90    2.30
  -1  -4   3   22.30    2.70
  -1  -4   3   30.00    2.80
   0   4  -3  217.08   13.90
   0  -4   3  212.48   13.20
   0  -4   3  213.88   14.00
   0  -4   3  217.58   13.80
  -1   4  -3  131.69    8.80
   1  -4   3  110.49    8.60
   1  -4   3  111.49    8.40
  -2   4  -3  513.65   35.50
   2  -4   3  600.34   35.50
   2  -4   3  604.94   35.70
  -3   4  -3  323.77   19.20
   3  -4   3  288.07   18.80
   3  -4   3  247.68   18.80
  -4   4  -3  405.86   28.00
   4  -4   3  428.26   28.20
   4  -4   3  475.05   28.20
  -5   4  -3  423.06   23.80
   5  -4   3  324.67   23.60
   5  -4   3  309.97   23.10
  -6   4  -3  388.86   25.60
   6  -4   3  390.96   25.60
   6  -4   3  361.16   25.90
  -7   4  -3  152.48   12.40
   7  -4   3  144.99   12.50
   8  -4   3   57.79    8.20
   9  -4   3    6.40    5.00
   9   3  -3   16.40    4.30
  -9  -3   3    6.20    5.50
   8   3  -3    7.50    3.50
  -8  -3   3   12.80    6.00
   7   3  -3    9.20    3.00
  -7  -3   3    4.60    4.60
   6   3  -3  169.48   11.60
  -6  -3   3  161.48   13.70
   5   3  -3   79.79    6.40
  -5  -3   3   93.59    8.60
   4   3  -3  111.59    7.50
  -4  -3   3  105.59    9.20
   3   3  -3  530.55   32.10
  -3  -3   3  532.35   33.50
   2   3  -3  760.72   46.50
   2   3  -3  770.52   46.20
   2   3  -3  781.12   47.30
  -2  -3   3  775.52   47.40
   1   3  -3  381.46   23.60
   1   3  -3  443.16   24.20
   1   3  -3  403.86   24.00
  -1  -3   3  396.16   23.70
  -1  -3   3  383.96   23.90
  -1  -3   3  362.26   23.70
   0   3  -3    2.90    1.90
   0   3  -3    1.00    1.50
   0   3  -3    5.20    1.70
   0  -3   3    6.20    1.70
   0  -3   3    2.90    1.70
   0  -3   3    4.00    1.40
  -1   3  -3   34.90    3.40
  -1   3  -3   23.30    3.40
   1  -3   3   28.60    3.60
   1  -3   3   28.70    3.40
  -2   3  -3  268.67   15.90
   2  -3   3  208.98   15.40
   2  -3   3  238.18   15.70
  -3   3  -3  125.79   10.30
   3  -3   3  162.48   10.50
   3  -3   3  137.09   10.40
  -4   3  -3   10.90    3.20
   4  -3   3    9.70    2.80
   4  -3   3    6.10    3.00
  -5   3  -3   70.09    7.30
   5  -3   3   79.59    8.00
   5  -3   3   66.99    7.10
  -6   3  -3   -0.70    2.80
   6  -3   3   -2.50    3.00
   6  -3   3   -1.10    2.90
  -7   3  -3    1.30    3.30
   7  -3   3    6.30    3.90
   8  -3   3   -2.70    3.50
   9  -3   3    6.10    4.60
  10  -3   3   -0.50    4.80
  10   2  -3   -1.10    4.10
 -10  -2   3    0.30    5.80
   9   2  -3   22.20    4.80
  -9  -2   3   26.30    7.20
   8   2  -3   17.80    3.90
  -8  -2   3   20.50    6.40
   7   2  -3  107.09    8.10
  -7  -2   3   74.89   10.30
   6   2  -3  276.47   17.80
  -6  -2   3  270.57   20.10
   5   2  -3    5.40    1.80
  -5  -2   3    8.60    3.50
   4   2  -3    2.00    1.10
  -4  -2   3    4.50    2.80
  -3  -2   3  383.36   24.70
   2   2  -3  347.47   22.50
   2   2  -3  357.26   21.30
  -2  -2   3  356.56   22.60
   1   2  -3  173.28   11.30
   1   2  -3  191.38   11.40
   1   2  -3  191.18   11.50
   0   2  -3 2849.81  157.88
   0   2  -3 2750.02  157.98
   0  -2   3 2710.13  157.48
   0  -2   3 2561.24  157.68
   0  -2   3 2328.37  157.78
   0  -2   3 2706.03  157.78
  -1   2  -3  142.59   10.60
  -1   2  -3  174.48   10.40
   1  -2   3  147.99   10.40
   1  -2   3  154.78   10.30
  -2   2  -3   32.50    3.80
  -2   2  -3   18.60    2.90
   2  -2   3   28.30    3.60
   2  -2   3   26.90    3.40
  -3   2  -3  109.09    8.30
   3  -2   3  102.69    8.10
   3  -2   3   99.69    8.00
  -4   2  -3    8.90    3.10
   4  -2   3    8.40    3.00
   4  -2   3    3.00    2.30
  -5   2  -3   60.79    6.70
   5  -2   3   57.89    6.60
   5  -2   3   75.79    7.60
  -6   2  -3  194.78   14.20
   6  -2   3  208.58   14.40
   6  -2   3  168.58   14.20
  -7   2  -3   -0.20    3.30
   7  -2   3   -2.50    3.10
   8  -2   3   32.40    6.20
   9  -2   3    5.90    4.80
  10   1  -3   -1.20    3.50
 -10  -1   3   -0.60    5.60
   9   1  -3   -2.70    3.10
  -9  -1   3   -4.30    5.70
   8   1  -3    1.40    2.80
  -8  -1   3    4.30    5.00
   7   1  -3   34.80    4.50
  -7  -1   3   43.00    7.10
   6   1  -3  137.39    9.40
   6   1  -3  132.69    9.60
  -6  -1   3  125.59   11.80
   5   1  -3    8.50    1.90
   5   1  -3    9.80    2.20
  -5  -1   3    5.90    3.70
   4   1  -3  634.54   38.10
  -4  -1   3  622.64   39.90
   3   1  -3  117.19    7.20
  -3  -1   3  113.29    9.10
   2   1  -3  175.68   12.00
  -2  -1   3  173.98   12.00
   1   1  -3  193.68   11.90
   0   1  -3  459.55   28.20
   0   1  -3  471.75   28.10
   0  -1   3  468.35   28.20
   0  -1   3  464.75   28.10
  -1   1  -3  118.89    8.10
  -1   1  -3  109.99    7.90
  -2   1  -3  625.94   39.00
   2  -1   3  640.94   38.90
  -3   1  -3   34.10    4.20
   3  -1   3   30.70    4.00
   3  -1   3   24.20    3.70
  -4   1  -3   26.90    4.30
   4  -1   3   30.50    4.30
   4  -1   3   26.80    4.10
  -5   1  -3   75.79    7.00
   5  -1   3   74.29    7.40
  -6   1  -3   14.70    3.80
   6  -1   3   11.80    3.80
  -7   1  -3   26.20    5.10
   7  -1   3   25.60    5.20
   8  -1   3    3.20    4.00
   9  -1   3    4.90    4.50
  10   0  -3    9.80    4.60
 -10   0   3   11.40    6.90
   9   0  -3   29.90    5.30
  -9   0   3   41.10    8.80
   8   0  -3  169.08   12.50
  -8   0   3  162.48   15.70
   7   0  -3   16.70    3.30
   7   0  -3   19.20    3.50
  -7   0   3   15.00    5.40
   6   0  -3   49.70    5.00
   6   0  -3   47.00    4.70
  -6   0   3   45.10    6.90
   5   0  -3  627.34   37.60
  -5   0   3  593.44   39.40
   4   0  -3 1018.80   61.29
  -4   0   3 1022.60   62.99
   3   0  -3 1222.58   74.49
  -3   0   3 1288.47   76.19
   2   0  -3 3308.97  197.48
  -2   0   3 3305.77  197.58
   1   0  -3 2356.36  138.09
   1   0  -3 2278.27  137.69
  -1   0   3 2323.27  138.09
   0   0  -3   37.70    3.30
   0   0  -3   38.00    3.30
   0   0   3   44.40    3.40
   0   0   3   36.40    3.30
  -1   0  -3  265.37   17.30
   1   0   3  284.47   17.40
  -2   0  -3   24.40    3.50
   2   0   3   22.20    3.30
  -3   0  -3  803.92   49.90
   3   0   3  818.72   49.60
  -4   0  -3  225.18   14.60
   4   0   3  184.08   13.90
  -5   0  -3  220.18   16.10
   5   0   3  238.38   16.10
  -6   0  -3   18.00    4.30
   6   0   3   22.90    4.40
  -7   0  -3    9.00    4.60
   7   0   3    9.90    4.20
   8   0   3   43.60    6.80
   9   0   3    6.60    4.80
  10  -1  -3   -5.00    3.50
 -10   1   3    5.10    6.60
   9  -1  -3   14.50    4.30
  -9   1   3   10.70    6.20
   8  -1  -3   79.59    7.90
  -8   1   3   91.59   10.90
   7  -1  -3    1.90    2.40
   7  -1  -3   -1.60    2.50
  -7   1   3    4.80    4.10
   6  -1  -3   -0.20    1.90
   6  -1  -3   -1.60    1.70
  -6   1   3   -6.40    3.00
   5  -1  -3   74.49    6.00
  -5   1   3   77.99    8.30
   4  -1  -3  197.18   13.00
  -4   1   3  216.48   15.00
   3  -1  -3   68.39    4.90
  -3   1   3   73.39    6.80
   2  -1  -3 1829.82  109.09
   2  -1  -3 1817.72  109.29
  -2   1   3 1815.72  109.39
   1  -1  -3   16.30    2.30
   1  -1  -3   21.90    2.20
  -1   1   3   19.00    1.80
  -1   1   3   21.30    2.50
   0  -1  -3   13.10    2.00
   0  -1  -3   10.70    2.00
   0   1   3    8.90    2.00
   0   1   3   12.40    2.00
  -1  -1  -3 9999.00  572.04
   1   1   3 9497.35  570.54
   1   1   3 9254.17  569.84
   2   1   3 2069.79  122.99
   2   1   3 2033.50  123.09
  -3  -1  -3   90.19    8.00
   3   1   3  107.79    8.00
  -4  -1  -3  664.53   41.90
   4   1   3  679.43   41.90
  -5  -1  -3  539.45   32.30
   5   1   3  462.85   31.90
  -6  -1  -3   79.89    8.10
   6   1   3   69.99    7.70
   7   1   3    2.10    3.60
   8   1   3   -2.10    3.80
   9   1   3   13.00    5.40
  10  -2  -3   10.20    4.60
 -10   2   3    5.70    6.20
   9  -2  -3    1.90    3.50
  -9   2   3    2.90    5.70
   8  -2  -3    3.50    3.10
  -8   2   3    0.90    4.60
   7  -2  -3   27.40    4.20
   7  -2  -3   35.50    4.80
  -7   2   3   34.40    6.80
   6  -2  -3  200.78   13.90
  -6   2   3  204.98   15.90
   5  -2  -3  101.19    7.70
  -5   2   3  102.09   10.10
   4  -2  -3   56.59    4.90
  -4   2   3   62.99    6.90
   3  -2  -3  181.68   11.80
  -3   2   3  179.88   12.90
   2  -2  -3  566.94   35.30
   2  -2  -3  574.04   35.40
   2  -2  -3  563.84   34.70
  -2   2   3  595.74   35.50
   1  -2  -3    3.90    1.60
   1  -2  -3    3.40    1.60
   1  -2  -3    4.40    2.00
  -1   2   3    4.50    1.30
  -1   2   3    3.90    1.80
   0  -2  -3   93.59    7.60
   0  -2  -3  111.49    7.50
   0   2   3   97.79    7.60
   0   2   3  117.99    7.60
  -1  -2  -3 2828.62  173.38
  -1  -2  -3 3095.79  173.68
   1   2   3 3089.09  173.58
   1   2   3 2615.44  173.38
   2   2   3  794.62   47.60
   2   2   3  757.32   47.40
   3   2   3  108.59    8.50
  -4  -2  -3  228.48   15.80
   4   2   3  226.18   15.80
  -5  -2  -3  196.38   15.70
   5   2   3  255.47   16.20
  -6  -2  -3   43.90    5.90
   6   2   3   33.90    5.40
   7   2   3    8.50    4.20
   8   2   3    6.90    4.20
   9   2   3    8.30    5.00
  10  -3  -3   10.00    4.60
 -10   3   3   19.60    7.90
   9  -3  -3   22.40    5.20
  -9   3   3   19.80    6.80
   8  -3  -3   22.30    4.40
  -8   3   3   23.70    6.30
   7  -3  -3    1.70    2.60
   7  -3  -3   10.90    3.50
  -7   3   3   10.50    4.70
   6  -3  -3   19.50    3.70
  -6   3   3   31.80    5.80
   5  -3  -3  119.39    9.30
  -5   3   3  136.39   11.00
   4  -3  -3   11.90    2.50
  -4   3   3   10.30    3.20
   3  -3  -3   42.70    3.90
   3  -3  -3   46.40    5.00
   3  -3  -3   41.30    4.20
  -3   3   3   44.00    5.10
   2  -3  -3   -0.40    1.30
   2  -3  -3    0.80    1.70
   2  -3  -3   -0.30    2.00
  -2   3   3    1.10    1.80
   1  -3  -3  299.57   18.60
   1  -3  -3  262.07   18.70
   1  -3  -3  307.37   19.20
  -1   3   3  309.17   19.10
  -1   3   3  313.17   18.70
   0  -3  -3    3.60    2.00
   0  -3  -3    4.30    2.20
   0   3   3    5.00    2.10
   0   3   3    4.80    2.00
  -1  -3  -3    9.80    2.70
   1   3   3    5.80    2.10
   1   3   3   11.20    2.60
  -2  -3  -3  314.37   20.90
   2   3   3  327.87   20.90
   3   3   3  187.18   13.20
  -4  -3  -3   92.19    8.10
   4   3   3   84.09    7.80
  -5  -3  -3   80.39    7.60
   5   3   3   67.99    7.60
  -6  -3  -3    5.80    3.60
   6   3   3    9.10    3.70
   7   3   3   41.60    6.30
   8   3   3   21.00    5.50
   9   3   3    6.00    4.80
  10  -4  -3    5.50    4.30
 -10   4   3    6.40    6.30
   9  -4  -3    9.30    4.10
  -9   4   3    9.80    6.30
   8  -4  -3    5.70    3.40
  -8   4   3    9.40    5.20
  -7   4   3   -3.80    3.50
   6  -4  -3    4.50    2.70
  -6   4   3    7.00    4.00
   5  -4  -3  200.18   14.00
  -5   4   3  200.58   15.40
   4  -4  -3  262.77   16.50
  -4   4   3  223.48   16.90
   3  -4  -3   24.40    3.90
   3  -4  -3   18.00    2.80
   3  -4  -3   19.60    3.10
  -3   4   3   14.40    3.00
   2  -4  -3   10.10    2.80
   2  -4  -3   17.90    2.70
  -2   4   3   14.60    2.60
  -2   4   3   10.10    2.10
  -2   4   3   13.20    2.80
   1  -4  -3  517.65   31.20
   1  -4  -3  505.25   31.40
   1  -4  -3  484.25   30.50
  -1   4   3  496.55   31.30
  -1   4   3  504.75   31.00
   0  -4  -3 1166.98   69.79
   0  -4  -3 1159.08   69.49
   0   4   3 1176.88   69.69
   0   4   3 1091.49   69.49
  -1  -4  -3 1082.99   67.39
   1   4   3 1132.29   67.29
   1   4   3 1104.19   67.79
  -2  -4  -3  207.08   14.70
   2   4   3  211.68   14.40
   3   4   3   89.19    7.90
   4   4   3   25.90    4.30
  -5  -4  -3    3.90    3.30
   5   4   3    8.40    3.40
  -6  -4  -3   23.40    5.00
   6   4   3   18.50    4.70
   7   4   3   28.90    5.80
   8   4   3    7.90    4.40
   9   4   3   12.00    5.60
  10  -5  -3    7.30    4.80
 -10   5   3    5.10    6.30
   9  -5  -3   10.20    4.50
  -9   5   3   13.70    6.50
   8  -5  -3   12.30    3.90
  -8   5   3    6.00    4.90
  -7   5   3    8.70    5.20
   6  -5  -3  171.88   12.80
  -6   5   3  167.18   13.90
   5  -5  -3  197.08   13.80
   5  -5  -3  192.38   14.20
  -5   5   3  213.28   15.30
   4  -5  -3  238.78   16.30
   4  -5  -3  243.88   16.70
   4  -5  -3  248.78   17.20
  -4   5   3  257.07   17.20
   3  -5  -3   -0.10    2.40
   3  -5  -3   -1.60    2.10
   3  -5  -3   -1.30    1.80
  -3   5   3   -1.70    1.90
   2  -5  -3  100.89    7.90
   2  -5  -3   95.99    7.40
  -2   5   3   93.69    7.10
  -2   5   3   88.29    7.10
   1  -5  -3  247.58   16.20
   1  -5  -3  231.18   16.30
   1  -5  -3  240.48   15.10
  -1   5   3  249.58   16.10
   0  -5  -3   34.90    4.80
   0   5   3   47.60    5.30
  -1  -5  -3   -0.40    2.50
   1   5   3   -0.90    2.00
  -2  -5  -3  111.69    8.70
   2   5   3   88.09    8.00
   3   5   3    2.00    2.80
   4   5   3  101.39    9.00
  -5  -5  -3  234.58   17.00
   6   5   3   21.20    5.20
   7   5   3   44.00    7.10
   8   5   3   26.20    6.50
  10  -6  -3   21.00    5.80
 -10   6   3   11.30    7.50
   9  -6  -3   22.30    5.40
  -9   6   3   32.30    8.10
  -8   6   3   20.50    5.90
  -7   6   3   75.09    9.70
   6  -6  -3    7.30    3.20
  -6   6   3   -7.70    3.20
   5  -6  -3   53.29    6.30
   5  -6  -3   35.80    5.80
   5  -6  -3   49.99    5.60
  -5   6   3   46.00    6.40
   4  -6  -3   66.79    6.40
   4  -6  -3   56.79    6.50
   4  -6  -3   60.99    7.00
  -4   6   3   55.59    6.30
   3  -6  -3  281.17   18.40
   3  -6  -3  264.27   17.80
   3  -6  -3  265.67   18.20
  -3   6   3  262.27   17.60
   2  -6  -3  657.63   41.00
   2  -6  -3  647.54   41.10
   2  -6  -3  675.23   40.80
  -2   6   3  640.54   40.50
   1  -6  -3  395.86   26.70
  -1   6   3  429.16   26.50
   0  -6  -3  198.58   14.00
   0  -6  -3  186.18   12.00
   0   6   3  220.08   14.00
  -1  -6  -3  619.24   42.70
   1   6   3  752.62   43.10
  -2  -6  -3  410.06   26.20
   2   6   3  387.86   26.00
  -3  -6  -3  260.47   19.00
   3   6   3  288.27   19.20
   4   6   3   65.89    7.50
   5   6   3  114.79   10.60
   6   6   3   39.30    6.60
   7   6   3   12.70    5.20
   8   6   3   -1.80    4.50
   9  -7  -3    3.00    4.10
  -9   7   3   -4.70    5.40
  -8   7   3   -7.50    4.20
   7  -7  -3   10.30    4.60
  -7   7   3    5.40    4.40
   6  -7  -3   38.60    6.60
  -6   7   3   44.60    6.90
   5  -7  -3   32.20    5.90
   5  -7  -3   56.09    6.70
   5  -7  -3   43.50    5.70
  -5   7   3   38.60    5.80
   4  -7  -3  172.08   12.90
   4  -7  -3  153.18   12.70
   4  -7  -3  164.98   12.80
  -4   7   3  170.18   12.40
   3  -7  -3  100.29    8.90
   3  -7  -3  106.09    9.10
  -3   7   3  103.19    8.10
   2  -7  -3  209.58   15.70
   2  -7  -3  213.18   15.60
  -2   7   3  235.68   15.40
   1  -7  -3  261.57   16.70
  -1   7   3  209.78   16.00
   0  -7  -3  113.39    9.80
   0   7   3  131.19    9.90
  -1  -7  -3   17.00    4.20
   1   7   3   18.30    3.90
  -2  -7  -3   40.40    5.70
   2   7   3   37.80    5.40
  -3  -7  -3   75.49    8.30
   3   7   3   66.09    7.50
   4   7   3    1.50    3.40
   5   7   3    4.80    3.50
   6   7   3   -4.30    3.40
   7   7   3    6.40    4.60
  -8  -7  -3   10.20    5.90
   8   7   3    1.50    4.60
   9  -8  -3   14.40    6.30
   9  -8  -3   17.00    5.30
  -9   8   3    9.40    6.10
   8  -8  -3   40.70    7.90
  -8   8   3   38.00    7.80
   7  -8  -3    2.60    3.90
  -7   8   3    0.70    4.10
   6  -8  -3   19.30    5.10
  -6   8   3   15.90    4.80
   5  -8  -3   12.80    4.70
   5  -8  -3   13.30    4.30
  -5   8   3   11.60    3.80
   4  -8  -3    2.90    3.30
   4  -8  -3    3.10    3.40
  -4   8   3    5.40    2.60
   3  -8  -3    6.10    3.50
   3  -8  -3   11.30    3.60
  -3   8   3    9.50    2.50
   2  -8  -3   34.00    5.30
   2  -8  -3   25.90    4.80
  -2   8   3   24.50    4.30
   1  -8  -3    4.80    3.10
   1  -8  -3    4.40    3.00
  -1   8   3   -0.80    2.70
   0  -8  -3    5.40    3.20
   0   8   3    8.10    3.50
  -1  -8  -3  134.99   11.20
   1   8   3  141.99   11.60
  -2  -8  -3   62.79    7.00
   2   8   3   35.60    6.00
  -3  -8  -3    3.60    3.50
   3   8   3    2.10    3.40
   4   8   3   41.00    6.60
   5   8   3   24.10    5.50
  -6  -8  -3    0.80    3.80
   6   8   3    9.30    4.90
  -7  -8  -3    6.60    4.90
   7   8   3    2.70    4.60
   9  -9  -3   -0.70    5.60
  -9   9   3    1.60    5.70
   8  -9  -3    1.80    4.80
  -8   9   3    3.50    5.10
   7  -9  -3    0.10    4.00
  -7   9   3    6.70    4.70
   6  -9  -3   11.10    5.00
  -6   9   3   10.10    4.30
   5  -9  -3   84.99   10.20
  -5   9   3  113.69    9.40
   4  -9  -3    3.90    3.40
   4  -9  -3    1.50    3.40
  -4   9   3    3.80    2.60
   3  -9  -3    3.20    3.70
   3  -9  -3    6.40    3.50
  -3   9   3    9.90    2.50
  -3   9   3    7.00    3.40
   2  -9  -3  218.88   15.80
   2  -9  -3  217.58   15.80
  -2   9   3  187.98   15.10
   1  -9  -3  161.18   13.00
  -1   9   3  168.68   13.10
   0  -9  -3  101.29    9.40
   0   9   3  102.39    9.60
  -1  -9  -3  127.99   11.00
   1   9   3  114.39   10.90
  -2  -9  -3  118.99    8.10
  -2  -9  -3  117.39   11.70
   2   9   3  127.49   11.00
  -3  -9  -3   46.20    6.70
  -3  -9  -3   36.40    4.40
   3   9   3   41.60    6.90
  -4  -9  -3    4.40    2.90
   4   9   3    3.80    4.10
  -5  -9  -3   10.30    4.00
   5   9   3   10.10    4.80
   6   9   3    0.40    4.60
   7   9   3    6.70    5.20
   9 -10  -3    1.80    6.10
  -9  10   3    9.50    6.10
   8 -10  -3   13.60    6.60
  -8  10   3   13.80    5.90
   7 -10  -3   31.50    7.00
  -7  10   3   25.20    6.00
   6 -10  -3   81.69   10.30
  -6  10   3   76.89    8.80
   5 -10  -3  121.89   11.70
  -5  10   3   91.49    9.20
   4 -10  -3   33.00    6.20
   4 -10  -3   28.30    6.30
  -4  10   3   27.40    4.20
   3 -10  -3   61.59    7.90
  -3  10   3   66.19    7.60
   2 -10  -3    6.10    3.80
  -2  10   3   16.80    4.60
   1 -10  -3   24.90    5.20
  -1  10   3   21.80    5.10
   0 -10  -3    2.50    3.80
   0  10   3    0.10    3.30
  -1 -10  -3    2.00    3.40
   1  10   3    6.20    4.00
  -2 -10  -3    9.10    4.20
   2  10   3    8.80    4.70
  -3 -10  -3    2.30    4.20
   3  10   3    1.20    4.10
   4  10   3  118.19   12.30
   5  10   3   44.80    7.60
   6  10   3   11.30    5.60
   8 -11  -3    4.30    5.40
  -8  11   3   -2.10    4.70
   7 -11  -3    7.20    5.30
  -7  11   3    2.60    4.20
   6 -11  -3   12.50    5.80
  -6  11   3    7.50    4.20
   5 -11  -3   18.40    5.60
  -5  11   3   17.00    4.00
   4 -11  -3    1.10    3.90
  -4  11   3   -0.80    2.30
   3 -11  -3   95.49   10.60
  -3  11   3   88.49    9.60
   2 -11  -3  226.58   17.10
  -2  11   3  205.48   16.50
   1 -11  -3  204.18   16.40
  -1  11   3  213.28   16.60
   0 -11  -3   48.90    7.20
   0  11   3   40.00    6.70
  -1 -11  -3   50.19    7.60
   1  11   3   40.00    7.20
  -2 -11  -3   66.19    8.90
   2  11   3   55.49    8.60
  -3 -11  -3   31.00    6.70
   3  11   3   16.90    6.00
   4  11   3   30.80    6.80
   5  11   3   34.80    7.40
   6  11   3    4.00    5.60
   8 -12  -3    2.50    6.20
  -8  12   3    4.70    6.00
   7 -12  -3    8.20    6.20
  -7  12   3    6.40    4.80
   6 -12  -3   12.90    6.10
  -6  12   3    6.10    4.10
   5 -12  -3   48.10    8.20
  -5  12   3   47.20    6.00
   4 -12  -3   22.80    6.20
   3 -12  -3   20.70    6.10
  -3  12   3   20.80    5.10
   2 -12  -3    9.10    4.60
  -2  12   3   13.90    4.80
   1 -12  -3   50.29    7.80
  -1  12   3   71.69    9.20
   0 -12  -3   33.30    6.80
   0  12   3   51.09    7.80
  -1 -12  -3    8.30    4.40
   1  12   3   13.40    4.90
  -2 -12  -3   54.49    8.30
   2  12   3   53.69    8.40
  -3 -12  -3   24.40    6.50
   3  12   3   36.20    7.60
   4  12   3    1.60    5.30
   5  12   3   13.00    6.20
   7 -13  -3   -1.20    5.10
   6 -13  -3    3.60    5.20
   5 -13  -3    5.30    5.60
   4 -13  -3   -7.10    4.00
   3 -13  -3   36.20    7.20
  -3  13   3   32.90    6.90
   2 -13  -3    6.10    4.80
  -2  13   3    7.80    5.00
   1 -13  -3   20.90    5.80
  -1  13   3   15.30    5.90
   0 -13  -3    5.10    4.30
   0  13   3    5.20    4.90
  -1 -13  -3   15.50    5.70
   1  13   3   25.40    6.70
  -2 -13  -3   19.80    6.20
   2  13   3    9.70    5.50
  -3 -13  -3   15.30    5.90
   3  13   3    2.70    4.60
   4  13   3    1.50    5.60
   6 -14  -3   -2.50    5.80
   5 -14  -3    1.90    5.20
   4 -14  -3   10.10    5.70
   3 -14  -3   22.60    6.60
  -3  14   3   15.80    5.90
   2 -14  -3   21.90    6.10
  -2  14   3   20.00    6.10
   1 -14  -3   29.60    7.10
  -1  14   3   19.00    6.10
   0 -14  -3   14.60    5.90
   0  14   3   13.50    5.40
  -1 -14  -3    4.70    4.70
   1  14   3   -0.60    4.90
  -2 -14  -3    5.70    5.30
   2  14   3   -2.20    4.50
  -3 -14  -3    5.50    5.60
   3  14   3   -0.20    5.30
   5 -15  -3    5.90    6.20
   4 -15  -3    7.70    6.00
   3 -15  -3    0.60    5.60
   2 -15  -3    4.90    5.40
  -2  15   3   -1.00    5.10
   1 -15  -3    2.90    5.20
  -1  15   3   -2.80    5.20
   0 -15  -3    3.80    5.30
   0  15   3    0.80    5.50
  -1 -15  -3   14.30    6.20
   1  15   3   13.70    6.50
  -2 -15  -3   12.50    6.20
   2  15   3   15.20    6.60
   3 -16  -3   11.20    6.30
   2 -16  -3   16.80    6.50
   1 -16  -3    9.70    6.70
  -1  16   3    5.50    6.00
   0 -16  -3   16.80    6.30
   0  16   3   13.40    6.70
   0  17  -4    2.10    5.80
  -1  17  -4    3.20    5.70
   2 -17   4    2.70    4.90
   3 -17   4    4.30    5.10
   2  16  -4   68.79   10.20
   1  16  -4   19.10    6.20
   0  16  -4   10.80    6.00
   0 -16   4    1.70    4.00
  -1  16  -4   20.40    7.00
   1 -16   4   16.50    5.10
   2 -16   4    7.80    4.60
   3 -16   4   10.30    5.30
   4 -16   4   -1.30    5.10
   4 -16   4  -10.40    4.10
   5 -16   4   -1.10    5.20
   5 -16   4   -5.80    5.10
   4  15  -4    9.80    5.60
   3  15  -4   20.30    6.40
   2  15  -4   11.10    5.40
   1  15  -4    9.20    5.50
  -1 -15   4   14.90    4.10
   0  15  -4   22.60    6.50
   0 -15   4   23.10    4.90
  -1  15  -4   12.00    5.40
   1 -15   4   21.80    4.80
   2 -15   4   16.80    4.90
   3 -15   4   20.30    5.60
  -4  15  -4   23.50    8.00
   4 -15   4   33.00    7.10
   4 -15   4   32.80    6.80
   5 -15   4   21.60    7.00
   5 -15   4   28.60    7.00
   6 -15   4   34.50    8.00
   6 -15   4   42.20    8.70
   4  14  -4   12.80    5.40
   3  14  -4   17.20    5.70
   2  14  -4   12.80    5.20
  -2 -14   4   17.10    4.20
   1  14  -4   74.09    9.70
  -1 -14   4   69.09    7.60
   0  14  -4  215.58   17.00
   0 -14   4  208.58   15.50
  -1  14  -4  184.48   15.50
   1 -14   4  163.68   13.10
  -2  14  -4   80.19   10.80
   2 -14   4   74.69    8.50
  -3  14  -4    5.60    6.00
   3 -14   4   20.60    5.00
  -4  14  -4   10.40    6.60
   4 -14   4    6.90    4.90
   4 -14   4    8.50    4.80
  -5  14  -4   34.40    7.90
   5 -14   4   34.30    7.20
   5 -14   4   42.80    8.00
   6 -14   4    0.60    4.80
   6 -14   4    5.70    5.50
   7 -14   4   -0.40    5.50
   7 -14   4   -1.10    5.50
   5  13  -4  122.09   12.90
   4  13  -4   35.70    6.70
   3  13  -4   17.40    5.30
   2  13  -4    1.40    3.90
  -2 -13   4    8.70    3.50
   1  13  -4  116.09   11.30
  -1 -13   4   93.19    8.60
   0  13  -4   23.40    5.50
   0 -13   4   33.00    5.10
  -1  13  -4   53.79    8.70
  -1  13  -4   43.70    7.10
   1 -13   4   48.70    6.30
  -2  13  -4    8.70    5.30
   2 -13   4   11.70    4.00
  -3  13  -4   28.00    6.70
   3 -13   4   36.00    5.70
  -4  13  -4   27.70    6.70
   4 -13   4   37.50    6.40
   4 -13   4   32.10    6.70
  -5  13  -4   33.40    7.80
   5 -13   4   21.40    6.40
   5 -13   4   32.80    6.50
   6 -13   4   11.90    5.40
   6 -13   4    7.20    5.30
   7 -13   4   -1.00    4.60
   7 -13   4    7.80    5.30
   6  12  -4   -3.00    4.00
   5  12  -4   12.20    4.90
   4  12  -4   -0.70    3.30
   3  12  -4   -2.10    3.00
   2  12  -4   19.30    4.90
  -2 -12   4   14.80    3.70
   1  12  -4    2.40    2.20
   1  12  -4    1.30    3.70
  -1 -12   4   -1.60    2.20
   0  12  -4   37.90    6.40
   0  12  -4   37.00    4.40
   0 -12   4   36.80    5.00
  -1  12  -4   24.10    5.90
  -1  12  -4   24.50    5.60
   1 -12   4   24.70    4.40
  -2  12  -4    5.70    5.00
   2 -12   4    4.90    3.10
  -3  12  -4   16.10    5.40
   3 -12   4   25.10    4.90
  -4  12  -4  184.98   15.00
   4 -12   4  153.98   13.30
   4 -12   4  162.88   14.20
  -5  12  -4   73.19   10.00
   5 -12   4   66.39    8.70
   5 -12   4   62.29    8.90
  -6  12  -4   12.80    5.70
   6 -12   4   15.60    5.90
   6 -12   4   11.70    5.40
   7 -12   4   -3.50    4.00
   7 -12   4    5.20    5.70
   8 -12   4   -2.20    5.80
   7  11  -4   17.10    5.60
   6  11  -4   49.99    7.70
   5  11  -4   19.80    5.00
   4  11  -4    2.70    3.50
   3  11  -4  385.56   26.30
   2  11  -4   47.00    6.50
  -2 -11   4   51.29    5.50
   1  11  -4    5.40    2.20
   1  11  -4    1.80    3.40
  -1 -11   4    0.30    2.10
   0  11  -4   10.00    3.90
   0  11  -4   16.40    4.60
   0 -11   4    4.90    2.50
  -1  11  -4   51.89    7.60
  -1  11  -4   52.89    7.40
   1 -11   4   57.89    6.10
  -2  11  -4    1.00    3.70
   2 -11   4    5.60    2.80
  -3  11  -4    7.20    4.70
   3 -11   4    2.20    3.00
   3 -11   4    5.00    3.90
  -4  11  -4   10.10    5.00
   4 -11   4   22.20    4.70
   4 -11   4   15.40    4.80
  -5  11  -4   13.10    5.70
   5 -11   4   10.30    4.80
   5 -11   4   15.70    5.00
  -6  11  -4   14.80    5.60
   6 -11   4   27.90    6.20
   7 -11   4   43.70    8.20
   8 -11   4    5.40    6.50
   7  10  -4   30.70    6.20
   6  10  -4   72.79    8.70
   5  10  -4   18.40    4.90
   4  10  -4    3.00    3.40
   3  10  -4   28.60    5.10
   2  10  -4   45.20    5.80
   2  10  -4   36.60    4.80
  -2 -10   4   40.40    4.70
   1  10  -4    0.20    1.90
   1  10  -4   -1.70    3.20
   1  10  -4    6.00    3.40
   1  10  -4    6.60    2.20
  -1 -10   4    0.00    2.00
   0  10  -4   83.69    8.50
   0  10  -4   68.89    8.10
   0 -10   4   71.39    6.40
  -1  10  -4   34.00    5.80
  -1  10  -4   35.00    5.90
   1 -10   4   38.10    4.70
  -2  10  -4  315.87   22.10
   2 -10   4  309.37   20.60
  -3  10  -4  384.36   26.30
   3 -10   4  371.16   25.00
   3 -10   4  384.76   25.70
  -4  10  -4   53.49    7.70
   4 -10   4   52.99    7.10
   4 -10   4   44.20    6.50
  -5  10  -4   -5.50    3.40
   5 -10   4   -3.90    3.50
  -6  10  -4   29.20    6.90
   6 -10   4   25.50    5.80
   7 -10   4   44.40    8.10
   8 -10   4   16.80    6.70
   8   9  -4   -1.50    3.90
  -8  -9   4    8.20    5.80
   7   9  -4   15.50    4.80
  -7  -9   4   23.50    6.50
   6   9  -4   -1.40    3.10
   5   9  -4   11.90    3.90
   4   9  -4  117.29   10.10
   3   9  -4  355.26   22.60
  -3  -9   4  319.47   20.90
   2   9  -4  266.97   18.60
   2   9  -4  273.47   18.20
   2   9  -4  272.67   17.60
   1   9  -4  502.75   31.70
   1   9  -4  484.35   30.50
   1   9  -4  473.35   30.00
  -1  -9   4  483.05   30.10
   0   9  -4   54.69    6.60
   0   9  -4   69.49    7.60
   0  -9   4   60.19    5.30
  -1   9  -4  228.48   18.00
  -1   9  -4  256.17   17.90
   1  -9   4  271.67   16.70
  -2   9  -4  164.18   14.00
   2  -9   4  172.98   13.60
   2  -9   4  204.58   13.00
  -3   9  -4  407.56   26.50
   3  -9   4  396.66   25.10
   3  -9   4  349.37   25.30
  -4   9  -4   88.19    9.60
   4  -9   4   76.29    8.40
  -5   9  -4    2.20    4.10
   5  -9   4   -0.70    3.50
  -6   9  -4    6.70    4.70
   6  -9   4    3.50    4.20
   7  -9   4    0.40    4.70
   8  -9   4    1.40    4.60
   9  -9   4   -2.60    5.30
   8   8  -4   50.39    7.10
  -8  -8   4   54.39    9.20
   7   8  -4   96.99    9.70
  -7  -8   4  102.89   11.70
   6   8  -4  212.68   15.20
  -6  -8   4  195.48   16.40
   5   8  -4  429.56   27.60
  -5  -8   4  418.06   25.90
   4   8  -4   87.99    8.10
   3   8  -4   40.50    5.30
   3   8  -4   39.10    4.50
  -3  -8   4   40.70    3.70
   2   8  -4  170.98   12.10
   2   8  -4  170.78   11.30
   2   8  -4  156.58   12.20
   2   8  -4  160.08   12.80
  -2  -8   4  172.48   11.40
   1   8  -4  435.36   28.30
   1   8  -4  457.25   28.00
   1   8  -4  437.76   27.30
   1   8  -4  451.85   28.80
  -1  -8   4  430.26   27.30
   0   8  -4   95.19    8.20
   0   8  -4   92.29    8.50
   0  -8   4  101.39    7.20
  -1   8  -4   29.60    5.00
  -1   8  -4   31.80    4.70
   1  -8   4   43.90    4.10
   1  -8   4   32.60    4.70
  -2   8  -4    6.90    3.60
   2  -8   4    9.30    2.50
   2  -8   4    8.80    3.30
  -3   8  -4    1.40    3.20
   3  -8   4    8.10    3.10
  -4   8  -4  164.78   13.40
   4  -8   4  173.98   13.30
  -5   8  -4   87.09    9.60
   5  -8   4   78.49    8.80
  -6   8  -4    0.80    4.10
   6  -8   4    0.80    4.10
   7  -8   4   -3.00    4.30
   8  -8   4   18.90    6.30
   9  -8   4   15.30    5.90
   8   7  -4    3.10    3.60
  -8  -7   4    2.30    4.70
   7   7  -4   -2.80    2.80
  -7  -7   4   -2.50    4.10
   6   7  -4   12.10    3.40
  -6  -7   4    7.90    4.40
   5   7  -4    0.50    2.40
  -5  -7   4   -0.30    3.40
   4   7  -4    5.40    2.50
   3   7  -4  495.95   31.00
   3   7  -4  512.25   31.60
  -3  -7   4  493.45   30.10
   2   7  -4  174.58   11.60
   2   7  -4  184.88   12.60
   2   7  -4  168.98   12.40
   2   7  -4  181.48   12.80
  -2  -7   4  172.98   11.50
   1   7  -4   35.40    4.20
   1   7  -4   27.20    3.90
   1   7  -4   32.80    3.10
   1   7  -4   31.00    4.50
  -1  -7   4   35.50    3.20
  -1  -7   4   30.20    3.60
   0   7  -4  395.66   27.00
   0   7  -4  508.95   27.90
   0  -7   4  404.26   26.10
   0  -7   4  410.06   26.70
  -1   7  -4 1425.96   85.59
   1  -7   4 1508.95   85.59
   1  -7   4 1352.56   84.29
   1  -7   4 1338.87   84.99
  -2   7  -4  353.56   22.50
   2  -7   4  316.77   22.20
   2  -7   4  328.27   21.90
  -3   7  -4  145.89   11.30
   3  -7   4  127.69   10.50
   3  -7   4  136.59   11.30
  -4   7  -4   82.39    9.10
   4  -7   4  105.99    9.10
  -5   7  -4   84.99    9.60
   5  -7   4  106.99   10.10
  -6   7  -4    0.70    3.50
   6  -7   4   -2.90    3.30
  -7   7  -4   -2.30    3.90
   7  -7   4   -0.10    3.70
   8  -7   4    4.70    4.70
   9  -7   4    1.50    4.80
   9   6  -4   34.10    6.20
  -9  -6   4   33.80    8.50
   8   6  -4    5.70    3.50
  -8  -6   4   -2.20    5.10
   7   6  -4   12.70    3.60
  -7  -6   4    8.50    5.10
   6   6  -4   98.69    8.60
  -6  -6   4  118.49   11.50
   5   6  -4   -0.60    2.00
  -5  -6   4   -1.80    3.30
   4   6  -4    2.90    2.00
  -4  -6   4    4.40    3.30
   3   6  -4  163.98   11.60
   3   6  -4  173.18   11.30
   3   6  -4  165.98   12.40
   2   6  -4   47.70    5.10
   2   6  -4   48.20    3.70
   2   6  -4   32.40    4.20
   2   6  -4   40.60    4.70
  -2  -6   4   44.80    4.20
  -2  -6   4   39.50    3.50
   1   6  -4  202.08   13.50
   1   6  -4  169.68   12.90
   1   6  -4  192.38   12.10
  -1  -6   4  198.38   12.10
  -1  -6   4  201.28   13.00
   0   6  -4   19.00    3.10
   0   6  -4    6.90    2.90
   0  -6   4    6.60    2.30
   0  -6   4   11.00    1.70
   0  -6   4    4.40    2.10
  -1   6  -4  295.17   18.40
   1  -6   4  261.07   17.10
   1  -6   4  250.37   18.00
   1  -6   4  283.27   17.90
   2  -6   4  150.88   11.30
   2  -6   4  142.79   10.70
  -3   6  -4   11.90    3.70
   3  -6   4   12.90    3.80
   3  -6   4   13.90    3.50
  -4   6  -4   -2.30    2.90
   4  -6   4    0.00    3.20
   4  -6   4    0.50    2.90
  -5   6  -4   16.70    4.60
   5  -6   4   12.70    4.50
   5  -6   4   30.90    5.40
  -6   6  -4    9.70    3.90
   6  -6   4    7.70    4.10
  -7   6  -4    1.50    3.80
   7  -6   4   -5.30    3.80
   8  -6   4   18.90    5.60
   9  -6   4    4.60    5.20
   9   5  -4   25.00    5.00
  -9  -5   4    8.90    6.30
   8   5  -4   29.70    4.90
  -8  -5   4   23.10    6.70
   7   5  -4   89.29    7.90
  -7  -5   4   90.49   10.60
   6   5  -4   80.29    6.90
  -6  -5   4   81.39    9.60
   5   5  -4    0.90    1.90
  -5  -5   4    1.30    3.10
   4   5  -4   55.79    4.90
   4   5  -4   48.70    5.20
  -4  -5   4   61.29    6.90
   3   5  -4   88.89    8.20
   3   5  -4   95.49    7.10
   3   5  -4   95.39    7.10
  -3  -5   4  102.19    6.20
   2   5  -4   56.89    4.30
   2   5  -4   51.39    4.90
   2   5  -4   66.69    5.30
   2   5  -4   60.19    6.00
  -2  -5   4   58.19    3.80
  -2  -5   4   61.49    4.60
   1   5  -4  166.68   10.10
   1   5  -4  151.08   11.20
   1   5  -4  168.88   11.00
  -1  -5   4  154.88   10.50
  -1  -5   4  170.38   11.00
   0   5  -4 1388.56   87.29
   0   5  -4 1392.06   87.09
   0  -5   4 1475.25   87.19
   0  -5   4 1538.55   86.99
   0  -5   4 1438.86   86.29
  -1   5  -4  400.76   25.70
   1  -5   4  432.56   25.40
   1  -5   4  371.56   25.50
  -2   5  -4  995.00   59.79
   2  -5   4  937.11   59.59
   2  -5   4  986.20   59.39
  -3   5  -4  499.45   34.70
   3  -5   4  547.75   34.90
   3  -5   4  599.44   34.80
  -4   5  -4  206.48   15.30
   4  -5   4  208.78   15.10
   4  -5   4  206.58   15.00
  -5   5  -4  545.05   36.50
   5  -5   4  625.74   36.70
   5  -5   4  533.45   36.70
  -6   5  -4  111.29   10.70
   6  -5   4  129.69   11.20
   6  -5   4  111.99   10.50
  -7   5  -4  110.59   10.90
   7  -5   4   92.99   10.20
   8  -5   4   -7.30    3.80
   9  -5   4   -4.90    4.40
   9   4  -4   15.10    4.30
  -9  -4   4    7.40    6.50
   8   4  -4   11.70    3.60
  -8  -4   4   12.10    5.70
   7   4  -4   18.60    3.60
  -7  -4   4   21.30    5.90
   6   4  -4  190.58   13.20
  -6  -4   4  204.08   16.00
   5   4  -4  152.48   10.40
  -5  -4   4  156.88   12.60
   4   4  -4  216.98   13.50
  -4  -4   4  199.38   15.40
   3   4  -4  812.62   50.29
   3   4  -4  817.52   49.99
   3   4  -4  869.21   51.59
  -3  -4   4  836.32   51.59
   2   4  -4  140.29    9.90
   2   4  -4  128.19    8.40
   2   4  -4  131.59    8.70
   2   4  -4  120.09    8.90
  -2  -4   4  134.89    8.20
   1   4  -4 1994.00  118.99
   1   4  -4 1993.20  118.79
  -1  -4   4 1999.70  118.39
  -1  -4   4 1962.20  118.69
   0   4  -4  970.00   60.59
   0   4  -4 1057.39   60.49
   0   4  -4 1060.09   60.89
   0  -4   4  850.41   60.49
   0  -4   4 1026.00   59.79
   0  -4   4 1055.69   60.49
  -1   4  -4  278.17   19.10
  -1   4  -4  286.97   18.70
   1  -4   4  300.07   18.80
   1  -4   4  307.87   19.10
  -2   4  -4   86.39    8.00
   2  -4   4   92.89    7.60
   2  -4   4   97.29    7.40
  -3   4  -4   76.89    6.90
   3  -4   4   69.09    6.60
   3  -4   4   60.39    6.30
  -4   4  -4  217.08   14.50
   4  -4   4  181.58   14.20
   4  -4   4  193.28   14.10
  -5   4  -4   19.20    4.30
   5  -4   4   20.70    4.20
   5  -4   4   30.40    5.00
  -6   4  -4   -1.60    2.90
   6  -4   4   -0.80    3.60
   6  -4   4    4.30    3.50
  -7   4  -4   15.70    4.70
   7  -4   4    1.50    3.70
   8  -4   4   39.50    6.80
   9  -4   4    1.50    4.70
   9   3  -4    6.50    3.70
  -9  -3   4   18.50    7.40
   8   3  -4   20.30    3.80
  -8  -3   4   13.20    5.80
   7   3  -4   62.59    6.20
  -7  -3   4   80.29    9.90
   6   3  -4  334.27   21.00
  -6  -3   4  329.37   23.80
   5   3  -4  227.98   14.30
  -5  -3   4  221.38   16.70
   4   3  -4   24.60    2.30
  -4  -3   4   22.70    4.50
   3   3  -4  175.28   10.80
   3   3  -4  166.48   10.40
   3   3  -4  165.88   12.30
  -3  -3   4  164.38   12.30
   2   3  -4   10.10    1.70
   2   3  -4   11.00    2.60
   2   3  -4    6.00    1.10
   2   3  -4    6.80    1.20
   1   3  -4    8.70    1.60
   1   3  -4    9.80    1.70
   1   3  -4   11.30    2.10
  -1  -3   4   12.40    1.20
  -1  -3   4   11.70    1.70
  -1  -3   4   12.00    1.20
   0   3  -4    0.40    1.90
   0   3  -4    3.60    1.70
   0  -3   4    4.50    1.80
   0  -3   4    0.20    1.40
   0  -3   4    0.70    1.30
   0  -3   4    1.30    0.70
  -1   3  -4  501.25   33.30
  -1   3  -4  530.05   33.60
   1  -3   4  597.04   33.70
   1  -3   4  546.65   33.30
  -2   3  -4    4.50    2.60
   2  -3   4   11.30    2.70
   2  -3   4    3.80    2.50
  -3   3  -4    3.90    2.80
   3  -3   4    7.20    2.80
   3  -3   4    8.70    2.90
  -4   3  -4   27.30    4.30
   4  -3   4   24.90    4.40
   4  -3   4   18.20    3.90
  -5   3  -4  153.38   12.20
   5  -3   4  158.48   12.00
   5  -3   4  147.99   12.00
  -6   3  -4   37.70    5.80
   6  -3   4   44.40    6.10
   6  -3   4   49.30    7.00
  -7   3  -4   93.89    9.30
   7  -3   4   61.29    8.10
   8  -3   4   43.90    7.20
   9  -3   4   21.80    6.30
  10   2  -4    3.00    4.00
 -10  -2   4   14.30    7.20
   9   2  -4   30.60    5.10
  -9  -2   4   33.60    8.70
   8   2  -4   -0.90    2.40
  -8  -2   4    2.60    4.60
   7   2  -4    6.10    2.50
  -7  -2   4    6.80    4.60
   6   2  -4   19.30    2.70
  -6  -2   4   16.90    5.00
   5   2  -4   16.80    2.10
  -5  -2   4   19.90    4.60
  -4  -2   4    3.80    2.90
   3   2  -4  544.65   34.90
  -3  -2   4  564.24   35.10
   2   2  -4  763.62   46.10
   2   2  -4  738.13   44.60
   1   2  -4   41.60    3.10
   1   2  -4   42.70    2.80
   1   2  -4   32.80    3.20
   1   2  -4   39.40    3.00
   0   2  -4 1504.55   89.59
   0  -2   4 1511.55   89.49
   0  -2   4 1480.15   89.29
  -1   2  -4 1203.68   72.39
  -1   2  -4 1237.48   72.79
   1  -2   4 1219.78   72.39
   1  -2   4 1153.68   72.49
  -2   2  -4  133.99   10.00
   2  -2   4  142.99   10.00
   2  -2   4  133.29    9.80
  -3   2  -4   42.80    5.50
   3  -2   4   56.29    5.60
   3  -2   4   55.89    5.80
  -4   2  -4    0.40    2.50
   4  -2   4    0.90    2.40
   4  -2   4    2.90    2.70
  -5   2  -4   37.20    5.50
   5  -2   4   42.80    5.70
   5  -2   4   34.90    5.30
  -6   2  -4    4.80    3.50
   6  -2   4    2.90    3.40
  -7   2  -4    6.40    4.00
   7  -2   4    3.20    3.70
   8  -2   4    0.50    4.20
   9  -2   4    2.30    4.30
  10   1  -4   11.00    4.40
 -10  -1   4    7.20    6.70
   9   1  -4   38.00    5.50
  -9  -1   4   44.10    9.10
   8   1  -4   28.60    4.30
  -8  -1   4   20.10    6.70
   7   1  -4    2.50    2.20
  -7  -1   4   -2.00    3.70
   6   1  -4   37.40    4.30
   6   1  -4   49.00    4.30
  -6  -1   4   45.80    7.10
   5   1  -4   79.59    5.90
  -5  -1   4   84.69    8.90
   4   1  -4   45.50    3.40
  -4  -1   4   54.89    6.30
   3   1  -4 1272.27   79.29
  -3  -1   4 1335.57   79.49
   2   1  -4  590.34   36.60
   1   1  -4   39.20    3.10
   1   1  -4   39.10    2.90
  -1  -1   4   36.50    3.10
   0   1  -4  101.79    6.50
   0   1  -4  105.69    6.80
   0  -1   4   96.49    6.60
   0  -1   4   87.69    6.60
  -1   1  -4  763.92   44.00
  -1   1  -4  723.83   44.20
   1  -1   4  669.03   43.70
   1  -1   4  735.93   43.90
  -2   1  -4    5.40    2.50
   2  -1   4    1.50    2.10
  -3   1  -4    4.70    2.60
   3  -1   4    1.20    2.10
  -4   1  -4    9.20    3.20
   4  -1   4    0.40    2.70
  -5   1  -4   63.69    7.20
   5  -1   4   71.09    7.20
  -6   1  -4   80.69    8.30
   6  -1   4   63.09    7.50
  -7   1  -4  105.89    9.60
   7  -1   4   77.49    9.00
   8  -1   4   27.50    5.90
   9  -1   4   -3.80    4.30
  10   0  -4    6.50    3.90
 -10   0   4    2.00    6.00
   9   0  -4   18.30    4.30
  -9   0   4    8.70    6.70
   8   0  -4    4.40    2.80
  -8   0   4   -5.50    4.40
   7   0  -4   11.20    2.80
   7   0  -4   17.00    3.20
  -7   0   4   11.40    5.30
   6   0  -4   36.20    4.00
   6   0  -4   34.30    3.50
  -6   0   4   26.40    5.60
   5   0  -4    7.50    1.90
  -5   0   4    8.70    3.70
   4   0  -4    5.60    1.20
  -4   0   4    2.40    2.90
   3   0  -4    5.10    2.40
  -3   0   4    4.60    2.70
   2   0  -4    6.60    1.70
   2   0  -4    7.20    2.20
   1   0  -4  378.66   24.40
   1   0  -4  403.66   24.80
  -1   0   4  434.16   24.80
   0   0  -4 1187.18   69.29
   0   0  -4 1202.18   69.39
   0   0   4 1116.39   69.19
   0   0   4 1114.69   69.29
  -1   0  -4 2099.19  126.99
  -1   0  -4 2120.99  126.99
   1   0   4 2175.08  127.09
   1   0   4 2099.79  126.99
  -2   0  -4  646.74   45.50
   2   0   4  791.82   45.50
   2   0   4  790.32   45.50
  -3   0  -4  398.66   25.60
   3   0   4  394.96   25.30
  -4   0  -4   11.20    3.40
   4   0   4   11.60    3.30
  -5   0  -4    6.40    3.50
   5   0   4    4.70    2.70
  -6   0  -4  112.59   10.10
   6   0   4  108.09   10.00
   7   0   4   53.09    7.30
   8   0   4   15.30    5.20
   9   0   4    6.00    5.10
  10  -1  -4   -1.20    3.70
 -10   1   4    0.90    6.00
   9  -1  -4   11.50    3.80
  -9   1   4    3.50    5.50
   8  -1  -4   32.60    4.90
  -8   1   4   40.80    7.80
   7  -1  -4  141.19   10.20
   7  -1  -4  140.49   10.60
  -7   1   4  136.79   13.00
   6  -1  -4   19.00    3.00
  -6   1   4   17.40    5.00
   5  -1  -4   76.59    6.00
  -5   1   4   79.09    8.70
   4  -1  -4  546.55   32.70
  -4   1   4  523.05   34.40
   3  -1  -4 2123.29  129.09
  -3   1   4 2166.98  129.19
   2  -1  -4  818.12   51.89
   2  -1  -4  862.81   51.59
   2  -1  -4  864.71   50.79
   1  -1  -4 4289.37  259.77
   1  -1  -4 4732.53  259.47
  -1   1   4 4074.29  259.17
  -1   1   4 4356.56  259.67
   0  -1  -4 3000.00  174.48
   0  -1  -4 2760.72  174.28
   0   1   4 3025.60  174.58
   0   1   4 2913.11  174.28
  -1  -1  -4  285.17   16.80
  -1  -1  -4  205.68   16.40
   1   1   4  282.47   16.70
   1   1   4  269.77   16.70
   2   1   4 1147.59   71.89
   2   1   4 1226.78   71.99
  -3  -1  -4   35.80    5.00
   3   1   4   44.10    5.00
  -4  -1  -4  184.08   13.90
   4   1   4  205.48   14.10
  -5  -1  -4  168.58   13.40
   5   1   4  179.98   13.30
  -6  -1  -4   18.30    4.70
   6   1   4   29.30    5.20
   7   1   4    0.50    3.60
   8   1   4    8.70    4.70
   9   1   4   13.20    5.80
  10  -2  -4   16.40    4.60
 -10   2   4    5.40    6.60
   9  -2  -4   33.60    5.40
  -9   2   4   23.50    7.20
   8  -2  -4  102.69    9.00
  -8   2   4  114.49   12.60
   7  -2  -4  172.28   12.60
  -7   2   4  177.68   15.10
   6  -2  -4    0.70    2.00
  -6   2   4    3.20    3.70
   5  -2  -4   57.69    5.10
  -5   2   4   54.39    7.20
   4  -2  -4   83.09    5.90
  -4   2   4   62.29    7.30
   3  -2  -4  109.49    8.00
  -3   2   4   95.99    8.50
   2  -2  -4   81.19    6.20
   2  -2  -4   69.39    6.10
   2  -2  -4   73.79    5.30
   1  -2  -4  189.68   12.90
   1  -2  -4  182.58   12.60
  -1   2   4  195.38   12.80
  -1   2   4  204.18   12.40
   0  -2  -4  411.76   26.30
   0  -2  -4  416.46   26.50
   0   2   4  420.26   26.50
   0   2   4  444.26   26.30
  -1  -2  -4   59.49    5.50
  -1  -2  -4   55.89    5.30
   1   2   4   76.49    5.80
   1   2   4   59.69    5.30
  -2  -2  -4  300.17   17.40
   2   2   4  223.58   16.80
   3   2   4  221.08   15.30
  -4  -2  -4  284.17   20.70
   4   2   4  331.97   20.80
  -5  -2  -4  398.16   25.50
   5   2   4  360.36   25.20
  -6  -2  -4   57.39    7.20
   6   2   4   42.30    6.50
   7   2   4    0.70    3.90
   8   2   4   37.70    6.90
   9   2   4   33.90    7.10
  10  -3  -4    0.20    3.80
 -10   3   4    1.80    5.70
   9  -3  -4    2.70    3.50
  -9   3   4    1.70    5.40
   8  -3  -4    4.60    3.20
  -8   3   4   14.90    5.80
   7  -3  -4   20.70    4.10
  -7   3   4   17.80    5.90
   6  -3  -4   25.10    4.00
  -6   3   4   24.90    5.50
   5  -3  -4  246.58   16.60
  -5   3   4  261.17   18.50
   4  -3  -4  429.86   27.70
  -4   3   4  461.45   28.90
   3  -3  -4  109.59    9.00
   3  -3  -4  114.09    8.10
  -3   3   4  126.39    9.30
   2  -3  -4    6.40    2.50
   2  -3  -4   11.40    2.10
   2  -3  -4   11.90    2.40
  -2   3   4   12.40    2.70
  -2   3   4   10.30    1.70
   1  -3  -4  288.17   17.50
   1  -3  -4  262.87   17.70
  -1   3   4  272.27   17.20
  -1   3   4  257.77   17.50
   0  -3  -4   77.39    7.10
   0  -3  -4   93.99    6.80
   0   3   4   81.79    6.80
   0   3   4   87.49    6.90
  -1  -3  -4  638.54   40.30
   1   3   4  662.23   40.80
  -2  -3  -4  419.76   27.30
   2   3   4  431.16   27.20
   3   3   4   24.20    4.10
   4   3   4   80.09    7.90
  -5  -3  -4  145.69   11.50
   5   3   4  124.09   11.00
  -6  -3  -4   28.10    5.60
   6   3   4   21.80    4.80
   7   3   4    4.20    3.60
   8   3   4   31.10    6.60
   9   3   4    2.60    5.00
  10  -4  -4   10.60    4.50
 -10   4   4    6.30    6.30
   9  -4  -4    9.60    4.10
  -9   4   4   14.30    6.40
  -8   4   4    2.90    5.10
  -7   4   4    1.00    4.20
   6  -4  -4   14.70    3.40
  -6   4   4   12.10    4.70
   5  -4  -4  212.28   14.50
  -5   4   4  206.68   15.60
   4  -4  -4   22.20    3.10
   4  -4  -4   23.60    3.40
   4  -4  -4   20.70    3.90
  -4   4   4   16.70    3.90
   3  -4  -4   86.19    7.60
   3  -4  -4   72.99    6.00
  -3   4   4   71.99    6.80
   2  -4  -4  166.88   11.50
   2  -4  -4  177.58   11.70
   2  -4  -4  173.08   12.20
  -2   4   4  163.28   11.20
   1  -4  -4  263.67   15.80
   1  -4  -4  246.18   16.00
   1  -4  -4  220.38   15.00
  -1   4   4  221.88   15.40
   0  -4  -4    6.90    2.70
   0  -4  -4    8.00    4.20
   0   4   4   10.00    2.60
  -1  -4  -4   40.00    5.10
   1   4   4   48.50    5.30
  -2  -4  -4    5.10    2.70
   2   4   4    0.30    2.10
   3   4   4   16.20    3.60
   4   4   4  183.58   13.90
  -5  -4  -4   54.29    7.20
  -6  -4  -4   41.90    6.20
   6   4   4   27.20    5.70
   7   4   4   70.99    8.80
   8   4   4   33.60    6.90
  10  -5  -4   -0.80    4.10
 -10   5   4    5.00    6.30
   9  -5  -4   25.00    5.40
  -9   5   4   24.00    7.80
  -8   5   4    9.70    5.30
  -7   5   4   -4.00    4.00
   6  -5  -4   -1.50    2.50
  -6   5   4   -4.40    3.40
   5  -5  -4   45.60    6.40
   5  -5  -4   53.09    6.10
   5  -5  -4   61.19    5.80
  -5   5   4   56.49    7.10
   4  -5  -4   14.90    3.80
   4  -5  -4   17.50    3.10
   4  -5  -4   11.10    2.90
  -4   5   4   12.80    3.60
   3  -5  -4    6.90    3.00
   3  -5  -4    7.50    2.30
   3  -5  -4   10.70    2.80
  -3   5   4    7.60    2.70
   2  -5  -4  164.58   11.40
   2  -5  -4  139.19   11.50
  -2   5   4  169.88   11.10
   1  -5  -4  841.12   52.59
   1  -5  -4  835.02   51.39
  -1   5   4  878.01   52.19
   0  -5  -4  986.40   51.89
   0   5   4  700.73   50.89
  -1  -5  -4  182.08   13.30
   1   5   4  187.18   13.30
  -2  -5  -4   51.29    6.00
   2   5   4   38.70    5.40
   3   5   4  260.77   18.10
   4   5   4  259.07   18.60
   5   5   4   79.09    9.10
   6   5   4   58.69    7.80
   7   5   4    1.70    4.20
   8   5   4    5.40    5.00
  10  -6  -4    0.60    4.10
 -10   6   4    6.80    6.90
   9  -6  -4    2.30    4.00
  -9   6   4    1.00    5.60
  -8   6   4    1.00    4.30
   7  -6  -4   82.49    9.70
  -7   6   4   78.19   10.10
   6  -6  -4  214.48   15.70
   6  -6  -4  215.98   16.60
  -6   6   4  209.88   16.70
   5  -6  -4  178.78   13.90
   5  -6  -4  189.38   13.60
   5  -6  -4  182.38   14.30
  -5   6   4  204.38   14.80
   4  -6  -4  145.09   11.60
   4  -6  -4  154.18   11.20
   4  -6  -4  172.18   12.40
  -4   6   4  144.99   11.60
   3  -6  -4  173.58   13.10
   3  -6  -4  163.68   12.40
   3  -6  -4  185.18   13.30
  -3   6   4  191.58   12.70
   2  -6  -4  170.58   11.70
   2  -6  -4  134.99   11.30
  -2   6   4  146.49   10.80
   1  -6  -4  152.68   11.80
   1  -6  -4  151.28    9.90
  -1   6   4  147.99   11.10
   0  -6  -4  127.29   10.00
   0   6   4  115.59    9.70
  -1  -6  -4   41.70    5.70
   1   6   4   38.50    5.30
  -2  -6  -4   33.60    5.20
   2   6   4   31.00    5.00
  -3  -6  -4    1.30    3.10
   3   6   4    7.00    3.40
   4   6   4   34.50    5.80
   5   6   4    2.10    3.50
   6   6   4   45.20    7.40
   7   6   4   20.00    6.10
   8   6   4    8.20    5.40
   9  -7  -4   -2.20    4.40
  -9   7   4   14.00    6.60
   8  -7  -4   -2.10    4.10
  -8   7   4    6.60    5.40
   7  -7  -4   39.30    7.00
  -7   7   4   40.60    7.40
   6  -7  -4   78.79    9.20
  -6   7   4   83.19    9.40
   5  -7  -4   47.60    6.30
   5  -7  -4   30.80    5.00
   5  -7  -4   44.10    6.70
  -5   7   4   43.70    6.10
   4  -7  -4  114.89    9.00
   4  -7  -4  101.39    9.60
   4  -7  -4   90.59    9.20
  -4   7   4  118.19    9.10
   3  -7  -4    9.90    3.50
   3  -7  -4   10.30    3.40
   2  -7  -4    4.30    3.10
  -2   7   4    2.60    2.60
   1  -7  -4   26.70    5.10
  -1   7   4   36.70    4.80
   0  -7  -4  163.68   10.10
   0  -7  -4  157.68   12.40
   0   7   4  154.68   12.10
  -1  -7  -4   37.20    5.50
   1   7   4   25.50    4.90
  -2  -7  -4  178.58   14.50
   2   7   4  208.48   14.90
  -3  -7  -4   82.09    9.20
   3   7   4   86.39    9.10
   4   7   4   54.19    7.50
   5   7   4  162.98   14.00
   6   7   4   36.20    6.80
   7   7   4   -1.90    4.10
   9  -8  -4    2.50    5.10
  -9   8   4   -0.40    5.60
   8  -8  -4   -4.20    4.20
  -8   8   4    4.80    5.00
   7  -8  -4    0.10    3.90
  -7   8   4    0.80    3.80
   6  -8  -4    0.60    3.70
  -6   8   4   -0.20    3.50
   5  -8  -4   48.00    7.20
   5  -8  -4   58.19    7.40
  -5   8   4   65.09    7.20
   4  -8  -4   55.99    7.40
   4  -8  -4   62.59    7.60
  -4   8   4   56.19    6.30
   3  -8  -4    1.70    3.10
   3  -8  -4    4.40    3.40
  -3   8   4    7.50    2.90
   2  -8  -4   50.19    6.40
   2  -8  -4   48.20    6.30
  -2   8   4   33.80    5.20
   1  -8  -4  162.08   12.60
  -1   8   4  156.08   12.10
   0  -8  -4   98.89    9.60
   0   8   4   82.19    9.00
  -1  -8  -4   19.10    4.90
   1   8   4   21.70    5.00
  -2  -8  -4   -2.50    2.80
   2   8   4    2.40    3.20
  -3  -8  -4   -7.10    3.30
   3   8   4   -0.70    3.30
   4   8   4    0.80    3.40
   5   8   4    0.40    4.10
   6   8   4   15.90    5.60
   7   8   4    4.60    5.00
   9  -9  -4   10.60    6.10
  -9   9   4    8.10    6.30
   8  -9  -4   17.70    6.20
  -8   9   4   23.80    6.70
   7  -9  -4    4.90    4.80
  -7   9   4    0.80    4.40
   6  -9  -4   -1.00    3.90
  -6   9   4    1.40    3.60
   5  -9  -4    2.50    3.90
  -5   9   4    6.70    3.40
   4  -9  -4  100.09    9.50
   4  -9  -4   90.69    9.80
  -4   9   4   92.69    8.20
   3  -9  -4   23.50    5.30
   3  -9  -4   15.80    4.40
  -3   9   4   17.70    4.10
   2  -9  -4    4.80    3.80
   2  -9  -4    2.40    3.70
  -2   9   4    5.90    3.50
   1  -9  -4    0.10    3.40
  -1   9   4    3.90    3.30
   0  -9  -4    0.20    3.10
   0   9   4    2.20    3.00
  -1  -9  -4  119.19   11.50
   1   9   4  144.09   12.00
  -2  -9  -4   31.70    5.80
   2   9   4   20.50    5.20
  -3  -9  -4    3.80    4.30
   3   9   4    1.40    3.70
   4   9   4   15.20    5.10
   5   9   4   65.09    9.10
   6   9   4   38.30    7.60
   8 -10  -4   15.10    6.10
  -8  10   4    5.10    5.60
   7 -10  -4    2.10    4.80
  -7  10   4    3.30    4.50
   6 -10  -4    2.70    4.30
  -6  10   4   -1.40    3.50
   5 -10  -4   20.90    5.90
  -5  10   4   20.60    4.40
   4 -10  -4   -2.80    3.90
   3 -10  -4    1.30    3.60
  -3  10   4    4.80    3.50
   2 -10  -4  112.09   11.40
  -2  10   4  104.89   10.80
   1 -10  -4   67.49    8.50
  -1  10   4   55.49    7.70
   0 -10  -4   39.60    6.80
   0  10   4   33.90    5.90
  -1 -10  -4  105.19   11.00
   1  10   4   94.89   10.60
  -2 -10  -4   89.39   10.50
   2  10   4  103.89   11.10
  -3 -10  -4   68.99    9.10
   3  10   4   55.59    8.40
   4  10   4    3.60    4.30
   5  10   4   28.40    6.50
   6  10   4   32.70    7.30
   8 -11  -4    6.70    6.60
  -8  11   4   17.60    6.30
   7 -11  -4   20.10    7.10
  -7  11   4   29.50    6.30
   6 -11  -4   39.50    8.20
  -6  11   4   59.59    7.50
   5 -11  -4   25.90    6.50
  -5  11   4   47.80    6.10
   4 -11  -4  156.18   13.90
   3 -11  -4   50.09    7.90
  -3  11   4   51.99    7.20
   2 -11  -4   36.30    6.70
  -2  11   4   30.50    5.90
   1 -11  -4   16.10    5.50
  -1  11   4    8.40    4.40
   0 -11  -4   68.69    9.00
   0  11   4   72.69    8.90
  -1 -11  -4    2.90    4.10
   1  11   4   -0.80    3.60
  -2 -11  -4    0.40    3.90
   2  11   4    1.10    3.70
  -3 -11  -4   31.00    6.90
   3  11   4   46.20    8.20
   4  11   4   27.90    6.80
   5  11   4    6.80    5.20
   7 -12  -4   -0.20    5.20
   6 -12  -4   12.50    5.70
   5 -12  -4    2.70    5.40
   4 -12  -4    3.00    4.70
   3 -12  -4   11.60    5.20
  -3  12   4   14.90    5.00
   2 -12  -4   30.10    6.60
  -2  12   4   24.80    5.70
   1 -12  -4   11.80    5.00
  -1  12   4   16.30    5.60
   0 -12  -4   39.20    7.20
   0  12   4   42.40    7.50
  -1 -12  -4   25.50    6.10
   1  12   4   13.80    5.70
  -2 -12  -4   36.90    7.20
   2  12   4   26.00    7.10
  -3 -12  -4   24.30    6.90
   3  12   4   29.40    7.30
   4  12   4   21.30    7.10
   7 -13  -4   -8.90    4.80
   6 -13  -4   -1.60    5.20
   5 -13  -4   10.00    6.00
   4 -13  -4   43.80    8.30
   3 -13  -4   -4.50    4.80
  -3  13   4    6.20    4.60
   2 -13  -4   -3.30    4.20
  -2  13   4   13.40    5.20
   1 -13  -4   24.10    6.30
  -1  13   4   15.50    5.90
   0 -13  -4   27.80    6.90
   0  13   4   24.60    6.20
  -1 -13  -4    7.70    5.10
   1  13   4   10.30    4.90
  -2 -13  -4   -0.80    4.90
   2  13   4    9.20    5.40
  -3 -13  -4   -3.80    5.10
   3  13   4   -4.60    4.80
   4  13   4   19.70    7.30
   6 -14  -4   -2.90    5.10
   5 -14  -4   23.60    7.90
   4 -14  -4    0.30    5.90
   3 -14  -4   -2.50    4.90
   2 -14  -4    0.60    5.50
  -2  14   4    8.00    5.20
   1 -14  -4   15.10    6.00
  -1  14   4    2.70    5.20
   0 -14  -4   18.40    6.60
   0  14   4    9.80    5.80
  -1 -14  -4   11.00    5.40
   1  14   4    3.80    5.60
  -2 -14  -4    8.90    6.10
   2  14   4   16.40    6.60
  -3 -14  -4   10.00    6.00
   3  14   4    8.60    6.40
   5 -15  -4   -7.90    5.80
   4 -15  -4    2.90    5.60
   3 -15  -4    2.90    5.40
   2 -15  -4   37.20    8.40
   1 -15  -4   21.80    7.50
  -1  15   4   32.10    7.60
   0 -15  -4   12.30    6.20
   0  15   4   19.40    6.60
  -1 -15  -4   14.70    6.00
   1  15   4   33.60    8.20
   2 -16  -4   -9.40    4.70
   0  17  -5   24.60    7.50
   2  16  -5    8.20    5.50
   1  16  -5    2.90    5.00
   0  16  -5   -0.80    5.20
  -1  16  -5    3.50    5.60
   2 -16   5    2.80    4.10
   3 -16   5   16.90    5.60
   3 -16   5    4.80    5.50
  -4  16  -5   18.10    7.40
   4 -16   5   11.90    6.10
   4 -16   5    5.70    5.10
   5 -16   5    4.60    5.40
   5 -16   5    3.50    5.90
   3  15  -5   61.29    9.40
   2  15  -5   54.19    8.70
   1  15  -5   42.20    7.90
   0  15  -5   58.99    9.10
   0 -15   5   53.89    6.80
  -1  15  -5  128.09   13.30
   1 -15   5  120.89   10.60
  -2  15  -5   73.99   10.70
   2 -15   5   68.79    9.30
   2 -15   5   72.79    8.60
  -3  15  -5   22.90    7.10
   3 -15   5   23.50    6.40
   3 -15   5   14.30    5.00
  -4  15  -5   14.30    6.40
   4 -15   5   13.70    5.30
   4 -15   5    8.50    5.60
  -5  15  -5    3.00    6.50
   5 -15   5   10.60    5.70
   5 -15   5   -0.50    5.50
   6 -15   5    5.70    5.70
   6 -15   5    5.30    6.00
   4  14  -5   33.70    7.00
   3  14  -5   37.10    6.90
   2  14  -5   33.70    6.80
   1  14  -5   14.20    5.30
  -1 -14   5   15.00    3.70
   0  14  -5   26.50    6.70
   0 -14   5   35.30    5.00
  -1  14  -5    2.50    4.80
  -1  14  -5    3.90    4.30
   1 -14   5   12.00    4.70
   1 -14   5   -1.90    3.10
  -2  14  -5    3.60    5.60
   2 -14   5    7.00    4.50
   2 -14   5    3.00    3.60
  -3  14  -5   25.80    6.90
   3 -14   5   17.90    4.80
   3 -14   5   13.50    5.30
  -4  14  -5    7.00    6.20
   4 -14   5    8.90    4.70
   4 -14   5   12.10    5.10
  -5  14  -5    8.10    5.70
   5 -14   5    8.50    5.30
   5 -14   5    2.40    4.80
   6 -14   5   24.00    7.40
   6 -14   5   23.20    6.70
   5  13  -5    6.60    4.40
   4  13  -5    0.30    3.60
   3  13  -5   11.10    4.60
   2  13  -5   18.60    5.30
   1  13  -5  177.38   13.80
  -1 -13   5  132.29   10.90
   0  13  -5  198.78   15.30
   0  13  -5  145.99   14.90
   0 -13   5  188.18   13.00
   0 -13   5  170.68   14.00
  -1  13  -5   96.49   11.30
  -1  13  -5  125.69   13.00
   1 -13   5  113.19    9.40
   1 -13   5  120.59   10.80
  -2  13  -5   50.49    8.70
   2 -13   5   56.09    7.50
   2 -13   5   56.49    6.60
  -3  13  -5   81.49   11.30
   3 -13   5  126.99   10.20
   3 -13   5  106.19   11.30
  -4  13  -5  105.79   12.60
   4 -13   5  127.19   10.90
   4 -13   5   97.49   11.40
  -5  13  -5   61.09    9.10
   5 -13   5   39.60    7.70
   5 -13   5   38.50    7.10
   6 -13   5   11.20    5.50
   6 -13   5    5.90    5.20
   7 -13   5    5.80    6.20
   7 -13   5    0.50    5.50
   6  12  -5   46.40    7.80
   5  12  -5   54.19    7.80
   4  12  -5   11.90    4.50
   3  12  -5   -0.50    3.40
   2  12  -5   49.40    6.90
   1  12  -5    3.60    3.70
   1  12  -5    4.50    2.80
  -1 -12   5    4.90    3.20
  -1 -12   5    7.00    2.60
   0  12  -5   64.39    8.30
   0  12  -5   68.49    9.10
   0 -12   5   78.99    6.90
   0 -12   5   83.99    8.30
  -1  12  -5   14.70    5.00
  -1  12  -5   13.30    4.40
   1 -12   5   12.20    4.20
   1 -12   5    8.80    3.10
  -2  12  -5   28.30    6.20
   2 -12   5   32.00    5.40
   2 -12   5   23.50    4.40
  -3  12  -5    2.50    4.30
   3 -12   5   -0.10    3.90
   3 -12   5    5.30    3.20
  -4  12  -5    0.80    4.30
   4 -12   5    5.40    4.70
   4 -12   5   10.80    4.10
  -5  12  -5   -0.10    4.70
   5 -12   5    6.20    4.50
   5 -12   5    0.70    4.00
  -6  12  -5    3.60    5.80
   6 -12   5   -0.20    4.60
   6 -12   5    1.10    4.70
   7 -12   5    0.10    5.30
   8 -12   5    4.40    6.10
   7  11  -5    2.60    4.30
   6  11  -5    3.00    4.10
   5  11  -5   23.80    5.50
   4  11  -5   24.80    5.20
   3  11  -5    1.00    3.10
   2  11  -5   -2.60    2.70
   2  11  -5   -1.10    2.40
   1  11  -5    1.00    2.20
   1  11  -5   -1.50    3.20
   1  11  -5    6.60    3.50
  -1 -11   5    1.70    2.00
  -1 -11   5    0.20    2.50
   0  11  -5   19.20    4.60
   0  11  -5    7.60    4.60
   0 -11   5    8.30    2.60
   0 -11   5    7.60    3.30
  -1  11  -5   10.60    4.40
  -1  11  -5    8.30    4.10
   1 -11   5   10.00    3.60
   1 -11   5    8.50    2.80
  -2  11  -5   22.40    5.40
   2 -11   5   34.20    5.50
   2 -11   5   25.00    4.20
  -3  11  -5   24.80    5.70
   3 -11   5   15.90    4.10
   3 -11   5   19.10    4.90
  -4  11  -5   71.79    9.50
   4 -11   5   64.69    7.70
   4 -11   5   61.09    8.30
  -5  11  -5   13.20    5.80
   5 -11   5   17.30    5.30
  -6  11  -5   12.00    6.20
   6 -11   5   19.00    6.10
   7 -11   5   10.70    6.20
   8 -11   5   25.30    7.00
   7  10  -5    6.40    4.20
   6  10  -5   34.20    6.10
   5  10  -5    7.50    4.00
   4  10  -5  104.69    9.50
   3  10  -5  272.27   19.00
   2  10  -5  609.94   37.80
   2  10  -5  580.64   36.80
   2  10  -5  640.44   38.40
  -2 -10   5  572.84   37.00
   1  10  -5   73.29    8.10
   1  10  -5   86.39    6.40
   1  10  -5   90.39    9.30
   1  10  -5   81.09    7.20
  -1 -10   5   77.79    6.30
  -1 -10   5   75.99    7.20
   0  10  -5  183.38   13.40
   0  10  -5  191.28   13.90
   0 -10   5  167.88   11.70
   0 -10   5  151.08   12.40
  -1  10  -5  244.88   18.70
  -1  10  -5  257.57   18.30
   1 -10   5  269.27   17.90
   1 -10   5  243.78   16.60
  -2  10  -5  130.29   11.60
   2 -10   5  125.69   10.90
   2 -10   5  129.69    9.80
  -3  10  -5   16.10    5.00
   3 -10   5   20.20    4.00
   3 -10   5   23.20    5.10
  -4  10  -5   48.00    7.50
   4 -10   5   47.90    7.00
  -5  10  -5   -3.70    3.70
   5 -10   5    5.80    4.40
  -6  10  -5   39.60    7.40
   6 -10   5   29.30    6.50
   7 -10   5   14.00    5.80
   8 -10   5    0.80    5.40
   8   9  -5    3.90    4.00
   7   9  -5   94.99    9.60
   6   9  -5  162.58   13.10
   5   9  -5  197.88   14.80
   4   9  -5   57.89    6.70
   3   9  -5   20.90    4.30
   3   9  -5   30.80    3.70
  -3  -9   5   26.40    3.70
   2   9  -5  308.57   21.60
   2   9  -5  346.57   21.90
   2   9  -5  317.07   20.50
   2   9  -5  334.67   22.40
  -2  -9   5  327.87   20.70
   1   9  -5   17.10    2.40
   1   9  -5   10.80    3.00
   1   9  -5   12.80    3.60
   1   9  -5   10.30    3.50
  -1  -9   5   16.90    2.40
  -1  -9   5   13.30    3.00
   0   9  -5   -0.10    2.90
   0   9  -5    0.90    2.70
   0  -9   5    0.70    2.30
   0  -9   5    1.50    1.60
  -1   9  -5    5.70    3.40
   1  -9   5   -1.60    2.50
   1  -9   5    2.20    1.70
  -2   9  -5   52.09    7.30
   2  -9   5   71.19    7.30
   2  -9   5   64.89    5.90
  -3   9  -5  128.79   11.50
   3  -9   5  129.29   11.10
  -4   9  -5    9.10    4.60
   4  -9   5   16.00    4.80
  -5   9  -5    6.40    4.70
   5  -9   5   16.00    4.80
  -6   9  -5   45.60    7.80
   6  -9   5   35.50    6.90
   7  -9   5   82.49   10.40
   8  -9   5   13.80    6.40
   9  -9   5    0.10    5.40
   8   8  -5    2.90    3.80
  -8  -8   5   -6.20    4.90
   7   8  -5    5.90    3.50
   6   8  -5   14.60    3.90
   5   8  -5   12.60    3.40
   4   8  -5  171.58   12.70
   3   8  -5   78.19    8.40
   3   8  -5   76.59    5.90
   3   8  -5   65.49    6.90
   2   8  -5  172.38   13.00
   2   8  -5  164.28   12.40
   2   8  -5  173.78   11.30
   2   8  -5  180.18   12.80
  -2  -8   5  177.38   11.60
   1   8  -5  416.06   29.40
   1   8  -5  487.85   29.50
  -1  -8   5  452.45   27.90
  -1  -8   5  475.65   28.70
   0   8  -5  133.49   11.00
   0   8  -5  139.39   10.70
   0  -8   5  147.69   10.30
   0  -8   5  132.79    9.20
  -1   8  -5   24.20    4.70
   1  -8   5   27.70    3.30
   1  -8   5   31.70    4.50
  -2   8  -5  209.58   16.00
   2  -8   5  219.08   15.50
   2  -8   5  221.98   14.70
  -3   8  -5  185.08   15.90
   3  -8   5  255.17   16.20
  -4   8  -5  294.67   21.70
   4  -8   5  322.27   21.70
  -5   8  -5    0.50    3.60
   5  -8   5   -3.80    3.60
  -6   8  -5   13.70    5.00
   6  -8   5   22.00    5.30
   7  -8   5   16.50    5.50
   8  -8   5   -2.90    4.50
   9  -8   5   -3.10    4.80
   8   7  -5   25.90    5.00
  -8  -7   5   34.80    7.90
   7   7  -5   58.29    6.40
  -7  -7   5   46.40    8.20
   6   7  -5   41.90    5.00
  -6  -7   5   20.20    5.80
   5   7  -5   76.89    7.00
   4   7  -5   98.89    8.30
   4   7  -5  106.69    7.90
   3   7  -5   66.49    5.30
   3   7  -5   64.49    6.00
   3   7  -5   65.39    6.90
   3   7  -5   61.59    6.60
   2   7  -5 1394.86   77.49
   2   7  -5 1240.78   77.69
   2   7  -5 1237.58   77.79
   2   7  -5 1251.47   76.49
  -2  -7   5 1262.77   76.39
   1   7  -5 1306.47   76.99
  -1  -7   5 1233.18   75.59
   0   7  -5  294.77   20.90
   0   7  -5  316.47   21.50
   0  -7   5  338.27   19.90
   0  -7   5  327.77   20.70
  -1   7  -5   45.70    5.50
   1  -7   5   32.10    4.30
   1  -7   5   36.50    3.60
  -2   7  -5   73.69    7.60
   2  -7   5   63.09    6.60
  -3   7  -5   11.00    3.80
   3  -7   5   10.00    3.30
  -4   7  -5    0.00    3.20
   4  -7   5    2.80    3.30
  -5   7  -5   14.50    4.90
   5  -7   5   14.20    4.70
  -6   7  -5    4.40    4.40
   6  -7   5    7.70    4.00
  -7   7  -5   -8.00    3.80
   7  -7   5    4.10    4.30
   8  -7   5    7.40    4.60
   9  -7   5    8.40    6.10
   9   6  -5    3.30    3.70
  -9  -6   5   -3.50    5.70
   8   6  -5    3.70    3.30
  -8  -6   5   -1.70    4.50
   7   6  -5   28.00    4.50
  -7  -6   5   26.10    6.40
   6   6  -5    3.50    2.40
  -6  -6   5    2.70    3.90
   5   6  -5   28.10    3.80
  -5  -6   5   34.60    6.30
   4   6  -5    8.40    2.40
   4   6  -5   15.80    2.80
   3   6  -5    1.90    2.30
   3   6  -5    5.00    2.80
   3   6  -5    8.40    2.30
   3   6  -5    2.70    1.50
  -3  -6   5    3.10    1.10
   2   6  -5   -0.40    2.30
   2   6  -5    1.30    1.00
   2   6  -5    0.90    2.20
   2   6  -5    0.10    1.70
  -2  -6   5    0.90    0.80
  -2  -6   5   -0.20    1.50
   1   6  -5    3.30    2.50
   1   6  -5    2.50    2.00
  -1  -6   5    2.40    1.90
  -1  -6   5    3.70    1.60
   0   6  -5  104.89    7.70
   0   6  -5  100.79    8.00
   0  -6   5   79.09    7.10
   0  -6   5   93.29    6.10
   0  -6   5   90.49    7.40
  -1   6  -5  491.15   32.40
   1  -6   5  530.65   32.00
   1  -6   5  504.15   32.20
  -2   6  -5  497.55   27.20
   2  -6   5  326.37   26.20
   2  -6   5  423.76   26.50
  -3   6  -5   83.39    8.30
   3  -6   5  102.69    8.50
   3  -6   5   81.69    8.00
  -4   6  -5  136.59   10.70
   4  -6   5  107.09    9.80
  -5   6  -5   51.99    7.30
   5  -6   5   58.69    7.30
  -6   6  -5   87.39    9.80
   6  -6   5   88.29    9.60
  -7   6  -5    0.60    4.30
   7  -6   5    5.40    4.40
   8  -6   5    8.20    5.10
   9  -6   5    4.20    5.60
   9   5  -5   17.50    4.40
  -9  -5   5    6.80    6.80
   8   5  -5    4.00    2.90
  -8  -5   5    6.20    5.30
   7   5  -5    3.90    2.50
  -7  -5   5   -2.10    4.20
   6   5  -5  146.89   10.50
  -6  -5   5  152.98   13.50
   5   5  -5  144.59   10.20
  -5  -5   5  157.18   12.80
   4   5  -5  244.48   15.60
   3   5  -5  424.16   26.70
   3   5  -5  442.56   26.70
   3   5  -5  427.06   27.00
   3   5  -5  440.96   28.20
   2   5  -5  276.97   19.20
   2   5  -5  284.47   17.60
   2   5  -5  295.87   18.30
   2   5  -5  317.37   18.70
  -2  -5   5  277.57   17.80
   1   5  -5   81.59    6.10
   1   5  -5   67.09    5.70
  -1  -5   5   62.89    5.00
  -1  -5   5   70.19    5.50
   0   5  -5  476.15   27.90
   0  -5   5  431.76   26.40
   0  -5   5  419.96   27.20
  -1   5  -5  447.36   25.30
   1  -5   5  377.66   24.90
   1  -5   5  350.26   24.50
  -2   5  -5  437.86   27.60
   2  -5   5  401.36   27.00
   2  -5   5  438.36   27.40
  -3   5  -5   15.20    3.90
   3  -5   5   23.30    4.30
   3  -5   5   27.20    4.40
  -4   5  -5   68.19    7.60
   4  -5   5   56.89    6.80
   4  -5   5   76.39    8.10
  -5   5  -5    3.10    3.70
   5  -5   5    7.00    3.60
  -6   5  -5   23.90    5.60
   6  -5   5   36.80    5.90
  -7   5  -5   34.70    6.50
   7  -5   5   31.20    6.40
   8  -5   5    3.00    4.00
   9  -5   5    1.40    4.20
   9   4  -5   34.30    5.30
  -9  -4   5   22.80    7.50
   8   4  -5   44.10    5.40
  -8  -4   5   43.20    8.40
   7   4  -5   97.29    7.80
  -7  -4   5   89.59   10.90
   6   4  -5  128.09    9.00
  -6  -4   5  118.59   12.40
   5   4  -5  185.18   12.00
  -5  -4   5  183.98   14.50
   4   4  -5  189.58   11.60
  -4  -4   5  169.78   14.00
   3   4  -5    0.00    1.10
   3   4  -5   -0.40    1.40
   3   4  -5    7.20    3.00
   2   4  -5   56.19    6.00
   2   4  -5   57.09    4.40
   2   4  -5   56.09    4.30
   2   4  -5   55.19    4.80
   1   4  -5   72.89    5.60
   1   4  -5   75.19    5.80
   1   4  -5   84.09    6.20
  -1  -4   5   77.99    5.20
  -1  -4   5   73.19    5.60
   0   4  -5  933.61   56.29
   0   4  -5  942.31   56.59
   0  -4   5  930.91   55.39
   0  -4   5  992.30   56.19
   0  -4   5  848.52   56.29
  -1   4  -5   35.60    4.40
  -1   4  -5   31.20    3.70
   1  -4   5   41.10    4.40
   1  -4   5   29.80    3.70
  -2   4  -5  204.08   15.10
   2  -4   5  209.38   14.70
   2  -4   5  244.18   15.30
  -3   4  -5  330.17   22.10
   3  -4   5  327.57   21.70
   3  -4   5  332.07   22.10
  -4   4  -5  266.47   17.70
   4  -4   5  242.68   17.40
   4  -4   5  231.28   17.00
  -5   4  -5  306.57   20.30
   5  -4   5  291.37   19.70
   5  -4   5  253.47   20.00
  -6   4  -5  477.15   28.90
   6  -4   5  374.66   28.20
  -7   4  -5   79.39    9.70
   7  -4   5   95.39   10.20
   8  -4   5   50.29    7.90
   9  -4   5    3.30    4.70
   9   3  -5   15.80    4.10
  -9  -3   5   22.90    7.40
   8   3  -5    2.00    2.50
  -8  -3   5    6.70    5.40
   7   3  -5   72.89    6.20
  -7  -3   5   76.39   10.00
   6   3  -5   23.70    2.90
  -6  -3   5   31.60    6.10
   5   3  -5   11.10    1.60
  -5  -3   5    5.80    3.80
  -4  -3   5    6.50    3.30
   3   3  -5  270.47   16.40
   3   3  -5  260.07   18.20
   2   3  -5  873.51   51.39
   2   3  -5  826.42   51.59
   2   3  -5  862.61   52.89
   2   3  -5  872.91   51.29
   1   3  -5  647.44   41.80
   1   3  -5  714.83   41.60
   1   3  -5  690.73   41.50
  -1  -3   5  702.03   41.10
  -1  -3   5  685.63   41.00
   0   3  -5  966.20   52.89
   0   3  -5  767.22   52.39
   0  -3   5  950.70   51.99
   0  -3   5  881.91   52.39
   0  -3   5  773.12   52.49
  -1   3  -5  126.79   10.40
  -1   3  -5  134.29   10.00
   1  -3   5  173.68   10.40
   1  -3   5  142.69   10.00
  -2   3  -5  244.98   15.00
   2  -3   5  211.98   14.40
   2  -3   5  179.28   13.90
  -3   3  -5    6.50    3.10
   3  -3   5    9.00    3.10
   3  -3   5    8.20    3.00
  -4   3  -5  163.78   12.00
   4  -3   5  133.79   11.30
   4  -3   5  143.49   11.30
  -5   3  -5  161.48   12.50
   5  -3   5  129.39   11.90
   5  -3   5  158.88   12.00
  -6   3  -5   51.19    7.30
   6  -3   5   44.50    7.50
   6  -3   5   42.80    6.40
  -7   3  -5   15.40    4.90
   7  -3   5   13.40    4.40
   8  -3   5    8.20    4.90
   9  -3   5    2.40    4.80
   9   2  -5    2.90    3.00
  -9  -2   5    2.40    5.80
   8   2  -5   29.50    4.10
  -8  -2   5   21.00    6.90
   7   2  -5   51.39    5.00
  -7  -2   5   52.79    8.20
   6   2  -5  145.99    9.60
  -6  -2   5  144.99   12.90
   5   2  -5   71.69    4.70
  -5  -2   5   77.39    8.50
   4   2  -5    7.00    0.90
  -4  -2   5    1.80    3.10
   3   2  -5  180.68   13.20
   2   2  -5  557.54   33.90
   2   2  -5  561.64   35.10
   1   2  -5   34.00    2.80
   1   2  -5   36.10    3.10
   1   2  -5   36.30    3.40
  -1  -2   5   35.50    2.80
   0   2  -5  149.19   10.40
   0   2  -5  152.98   10.70
   0  -2   5  159.48   10.30
   0  -2   5  164.38   10.00
  -1   2  -5   25.00    3.80
  -1   2  -5   35.00    3.70
   1  -2   5   26.80    3.40
   1  -2   5   27.60    3.00
  -2   2  -5  112.29    9.30
   2  -2   5  113.69    8.70
  -3   2  -5  152.18   11.70
   3  -2   5  158.58   11.40
  -4   2  -5  142.59   11.80
   4  -2   5  158.08   11.60
  -5   2  -5    5.50    3.80
   5  -2   5    6.00    3.20
  -6   2  -5   21.20    4.80
   6  -2   5   15.70    4.50
  -7   2  -5   17.30    5.30
   7  -2   5   11.50    4.50
   8  -2   5   33.40    6.50
   9  -2   5    2.70    5.10
  10   1  -5   11.80    4.10
 -10  -1   5   13.10    7.00
   9   1  -5   15.20    3.90
  -9  -1   5   19.50    6.90
   8   1  -5   12.40    3.10
  -8  -1   5   11.30    5.60
   7   1  -5    4.80    2.10
   7   1  -5    0.10    2.00
  -7  -1   5   -1.90    4.20
   6   1  -5   98.19    7.30
   6   1  -5  105.29    7.00
  -6  -1   5   95.29   10.70
   5   1  -5    0.90    1.10
  -5  -1   5    0.90    3.10
  -4  -1   5    5.30    3.10
   3   1  -5   36.90    4.80
   2   1  -5   15.70    2.20
   2   1  -5   18.60    3.00
   1   1  -5   56.89    4.20
   1   1  -5   54.79    4.30
  -1  -1   5   59.29    4.30
   0   1  -5  171.58   10.20
   0   1  -5  151.38   10.00
   0  -1   5  151.98   10.00
   0  -1   5  138.09    9.90
  -1   1  -5  117.69    7.70
  -1   1  -5   96.39    7.80
   1  -1   5  100.29    7.60
   1  -1   5   93.39    7.20
  -2   1  -5  396.86   26.00
   2  -1   5  437.56   25.80
   2  -1   5  382.76   25.40
  -3   1  -5  468.55   31.80
   3  -1   5  529.25   31.60
  -4   1  -5  220.38   16.50
   4  -1   5  247.28   16.40
  -5   1  -5    5.30    3.60
   5  -1   5    2.00    3.10
  -6   1  -5    2.60    3.80
   6  -1   5    0.40    3.30
  -7   1  -5   48.50    8.00
   7  -1   5   36.50    6.30
   8  -1   5   20.90    5.60
   9  -1   5    3.10    4.80
  10   0  -5   -0.10    3.50
 -10   0   5   -1.30    6.70
   9   0  -5   10.00    3.50
  -9   0   5   17.50    7.10
   8   0  -5   50.59    5.60
  -8   0   5   60.79    9.70
   7   0  -5   15.50    2.90
   7   0  -5   22.70    3.40
  -7   0   5   20.80    5.90
   6   0  -5   36.30    3.80
  -6   0   5   33.90    6.50
   5   0  -5  208.28   13.00
  -5   0   5  194.08   15.50
  -4   0   5  707.43   44.70
   3   0  -5  544.25   34.30
   3   0  -5  555.04   35.10
  -3   0   5  567.04   35.40
   2   0  -5 1037.20   62.09
   2   0  -5 1006.60   62.79
   2   0  -5 1040.90   61.29
   1   0  -5  108.39    7.40
   1   0  -5  109.59    7.80
  -1   0   5  114.19    7.10
  -1   0   5  110.59    7.70
   0   0  -5  173.28   10.40
   0   0  -5  155.58   10.30
   0   0   5  150.08   10.20
   0   0   5  137.99   10.20
  -1   0  -5   27.20    3.60
  -1   0  -5   34.00    3.80
   1   0   5   33.90    3.70
   1   0   5   31.40    3.80
  -2   0  -5    9.60    2.90
   2   0   5    5.30    2.40
   2   0   5    5.40    2.30
  -3   0  -5  528.75   31.90
   3   0   5  468.05   31.40
  -4   0  -5    4.90    3.20
   4   0   5    7.70    3.00
  -5   0  -5  173.68   14.20
   5   0   5  194.68   14.10
  -6   0  -5  144.69   12.40
   6   0   5  151.88   12.50
   7   0   5   -5.00    3.30
   8   0   5   -2.80    3.90
   9   0   5    9.30    5.80
  10  -1  -5   14.10    4.50
 -10   1   5   18.10    8.00
   9  -1  -5   19.30    4.20
  -9   1   5   15.30    6.50
   8  -1  -5  126.29    9.40
  -8   1   5   97.29   12.60
   7  -1  -5   38.50    4.80
  -7   1   5   36.50    7.30
   6  -1  -5   77.39    6.40
  -6   1   5   96.49   10.10
   5  -1  -5   14.70    2.30
  -5   1   5   10.30    4.30
  -4   1   5   43.10    5.90
   3  -1  -5  108.49    8.80
   3  -1  -5  103.99    8.20
  -3   1   5  120.99    9.30
   2  -1  -5  216.28   13.30
   2  -1  -5  208.98   14.40
   2  -1  -5  211.48   14.00
   1  -1  -5   99.69    6.60
   1  -1  -5   84.89    6.80
  -1   1   5   93.99    6.30
  -1   1   5   83.59    6.70
   0  -1  -5  264.07   17.40
   0  -1  -5  288.07   17.30
   0   1   5  250.67   17.40
   0   1   5  279.77   17.30
  -1  -1  -5  452.45   26.70
  -1  -1  -5  418.26   26.60
   1   1   5  409.16   26.60
   1   1   5  413.86   26.60
   2   1   5 1106.99   67.39
  -3  -1  -5   66.69    6.50
   3   1   5   42.50    5.40
  -4  -1  -5   86.69    8.30
   4   1   5   99.19    8.60
  -5  -1  -5  224.08   17.10
   5   1   5  244.88   17.10
  -6  -1  -5  106.99   10.70
   6   1   5  123.89   10.90
   7   1   5    9.50    4.40
   8   1   5   -3.80    4.10
   9   1   5   28.90    6.90
  10  -2  -5    1.10    3.60
 -10   2   5    3.30    6.60
   9  -2  -5   -2.00    3.00
  -9   2   5   -3.40    5.40
   8  -2  -5    0.30    2.60
  -8   2   5    0.90    5.30
   7  -2  -5    9.30    3.00
  -7   2   5    8.10    5.20
   6  -2  -5    9.90    2.60
  -6   2   5   11.10    4.80
   5  -2  -5   39.70    4.10
  -5   2   5   37.80    5.80
   4  -2  -5  554.74   35.20
  -4   2   5  561.24   35.90
   3  -2  -5   58.89    5.70
   3  -2  -5   48.60    4.10
   3  -2  -5   54.99    5.70
  -3   2   5   49.90    5.80
   2  -2  -5  409.06   26.40
   2  -2  -5  453.55   27.30
   2  -2  -5  423.66   27.10
  -2   2   5  439.86   27.10
   1  -2  -5   35.00    4.40
   1  -2  -5   43.10    4.00
  -1   2   5   37.40    4.30
  -1   2   5   38.30    3.50
   0  -2  -5  688.63   41.50
   0   2   5  679.83   41.10
   0   2   5  644.94   41.40
  -1  -2  -5 1104.59   66.69
   1   2   5 1095.29   66.49
   1   2   5 1086.29   67.09
  -2  -2  -5  450.45   27.40
   2   2   5  403.96   27.10
   3   2   5  516.45   32.80
  -4  -2  -5   42.30    6.10
   4   2   5   51.99    6.20
  -5  -2  -5   41.70    6.00
   5   2   5   30.30    5.20
  -6  -2  -5    3.60    3.80
   6   2   5    4.80    3.90
   7   2   5    6.30    3.90
   8   2   5   13.40    5.00
   9   2   5    0.00    4.60
  10  -3  -5    4.20    4.20
 -10   3   5   -3.20    6.00
   9  -3  -5   13.60    4.00
  -9   3   5   11.40    6.20
  -8   3   5   80.29   10.60
   7  -3  -5  110.09   10.00
  -7   3   5  106.89   12.10
   6  -3  -5  159.48   11.70
  -6   3   5  171.88   14.20
   5  -3  -5    5.70    3.00
   5  -3  -5    7.30    2.40
  -5   3   5    4.80    3.50
   4  -3  -5   36.20    3.60
   4  -3  -5   28.70    4.60
   4  -3  -5   38.30    4.10
  -4   3   5   36.80    5.20
   3  -3  -5   63.09    6.30
   3  -3  -5   73.89    7.00
   3  -3  -5   70.59    5.40
   2  -3  -5   38.70    4.60
   2  -3  -5   46.00    4.60
   2  -3  -5   36.30    4.00
  -2   3   5   33.00    3.20
   1  -3  -5   23.80    3.80
   1  -3  -5   27.70    3.30
  -1   3   5   14.30    2.70
  -1   3   5   21.10    3.40
   0  -3  -5   60.99    6.10
   0  -3  -5   58.59    5.70
   0   3   5   50.19    5.50
  -1  -3  -5   80.29    7.60
   1   3   5   97.69    7.60
  -2  -3  -5   78.19    7.30
   2   3   5   87.29    7.60
   3   3   5    1.90    2.80
   4   3   5    0.40    2.70
  -5  -3  -5   90.59    9.70
   5   3   5  104.79   10.00
  -6  -3  -5   15.30    5.10
   6   3   5   21.00    5.00
   7   3   5   25.00    5.70
   8   3   5   11.20    5.30
  10  -4  -5    2.00    3.80
 -10   4   5   -8.60    5.50
   9  -4  -5   -0.70    3.20
  -9   4   5    6.80    5.70
  -8   4   5    8.10    5.30
  -7   4   5   50.89    8.20
   6  -4  -5   13.40    3.20
  -6   4   5    4.60    4.00
   5  -4  -5  120.99    8.70
   5  -4  -5  115.09    9.00
   5  -4  -5  111.19    9.90
  -5   4   5  117.09   10.30
   4  -4  -5  299.07   18.90
   4  -4  -5  270.57   19.10
   4  -4  -5  305.07   20.00
  -4   4   5  304.67   20.30
   3  -4  -5    6.10    2.60
   3  -4  -5    3.20    1.80
   3  -4  -5    3.50    2.50
   2  -4  -5   92.39    6.60
   2  -4  -5   84.09    6.50
   2  -4  -5   84.29    7.10
  -2   4   5   57.89    5.60
   1  -4  -5  741.23   42.60
   1  -4  -5  630.94   41.80
  -1   4   5  675.03   41.80
   0  -4  -5  710.13   44.00
   0   4   5  700.93   43.70
  -1  -4  -5  104.89    8.40
   1   4   5   92.09    7.90
  -2  -4  -5    4.30    2.80
   2   4   5    1.30    2.30
   3   4   5   78.89    8.20
   4   4   5  137.89   11.60
  -5  -4  -5   73.19    8.70
   5   4   5   66.09    8.20
  -6  -4  -5   34.20    6.30
   6   4   5   21.60    5.20
   7   4   5    7.90    4.60
   8   4   5    4.70    4.40
  10  -5  -5   -1.60    3.70
 -10   5   5    2.40    6.10
  -9   5   5   -2.80    5.40
  -8   5   5  -12.50    3.80
   7  -5  -5   -2.80    3.40
  -7   5   5   -1.50    4.30
   6  -5  -5  141.89   11.70
   6  -5  -5  126.09   10.40
  -6   5   5  128.19   12.10
   5  -5  -5   97.79    8.10
   5  -5  -5   94.79    9.40
   5  -5  -5   88.89    7.70
  -5   5   5   93.99    9.50
   4  -5  -5  157.58   11.10
   4  -5  -5  156.08   12.40
   4  -5  -5  153.38   11.60
  -4   5   5  156.48   12.10
   3  -5  -5  109.49    9.70
   3  -5  -5  130.99    9.20
   2  -5  -5   79.09    7.20
   2  -5  -5   71.89    6.60
   2  -5  -5   67.49    6.20
  -2   5   5   86.09    6.50
   1  -5  -5   88.09    6.70
   1  -5  -5   94.99    8.00
  -1   5   5   82.89    7.20
   0  -5  -5    3.80    2.90
   0   5   5    4.60    2.70
  -1  -5  -5   70.09    7.70
   1   5   5   87.59    7.40
  -2  -5  -5    7.60    3.20
   2   5   5   -0.10    3.00
   3   5   5    2.50    2.90
   4   5   5    5.70    3.60
   5   5   5   45.50    6.90
   6   5   5   15.80    4.90
   7   5   5   11.90    5.20
   8   5   5    8.30    5.40
   9  -6  -5   22.00    6.80
  -9   6   5   23.10    7.70
   8  -6  -5    4.60    5.20
  -8   6   5    7.00    4.80
   7  -6  -5   27.80    6.00
  -7   6   5   11.90    5.00
   6  -6  -5   41.20    6.70
  -6   6   5   47.50    6.90
   5  -6  -5   56.39    6.10
   5  -6  -5   46.50    6.10
   5  -6  -5   48.60    6.90
  -5   6   5   55.19    6.90
   4  -6  -5    2.60    2.80
   4  -6  -5    0.70    3.40
   4  -6  -5   -0.70    2.10
  -4   6   5    4.70    2.80
   3  -6  -5   14.80    3.80
   3  -6  -5   17.50    3.50
   2  -6  -5  233.68   15.10
   2  -6  -5  228.78   16.30
  -2   6   5  218.88   15.50
   1  -6  -5  372.46   23.90
   1  -6  -5  347.57   22.20
  -1   6   5  351.46   23.20
   0  -6  -5  389.46   27.60
   0   6   5  451.65   27.60
  -1  -6  -5  127.69   10.50
   1   6   5  123.69   10.30
  -2  -6  -5  115.19   10.70
   2   6   5  135.19   10.80
  -3  -6  -5  180.88   15.10
   3   6   5  217.78   15.40
   4   6   5  134.19   11.60
   5   6   5  105.99   11.20
   6   6   5   37.10    7.00
   7   6   5    6.80    4.60
   9  -7  -5    7.80    5.40
  -9   7   5    6.30    6.40
   8  -7  -5    5.60    4.70
  -8   7   5    9.10    5.50
   7  -7  -5    0.80    3.90
  -7   7   5    3.40    4.20
   6  -7  -5    5.00    4.50
  -6   7   5   12.00    4.60
   5  -7  -5    7.20    4.20
   5  -7  -5    4.30    3.40
  -5   7   5    6.20    3.50
   4  -7  -5   90.99    8.50
   4  -7  -5   84.09    9.30
   4  -7  -5   99.69    8.20
  -4   7   5   95.89    8.70
   3  -7  -5  143.39   12.00
   3  -7  -5  159.88   12.30
  -3   7   5  150.58   11.10
   2  -7  -5   46.00    6.50
  -2   7   5   58.39    6.20
   1  -7  -5  188.08   13.90
   1  -7  -5  177.38   11.80
  -1   7   5  180.98   13.30
   0  -7  -5  243.58   16.80
   0   7   5  216.08   16.20
  -1  -7  -5   68.39    8.20
   1   7   5   77.69    8.20
  -2  -7  -5   -1.10    3.00
   2   7   5    2.20    3.40
  -3  -7  -5    8.40    4.10
   3   7   5    6.20    3.50
   4   7   5    7.10    4.50
   5   7   5    3.70    4.30
   6   7   5   -1.30    3.70
   7   7   5    0.10    4.30
   9  -8  -5    4.40    5.50
  -9   8   5    0.40    5.90
   8  -8  -5   -4.70    3.90
  -8   8   5    2.40    4.80
   7  -8  -5   13.70    5.50
  -7   8   5    6.70    4.70
   6  -8  -5    5.30    4.00
  -6   8   5    2.30    3.80
   5  -8  -5   16.50    4.90
  -5   8   5   16.90    4.50
   4  -8  -5   50.89    6.90
   4  -8  -5   46.20    6.80
   3  -8  -5  110.69    9.90
   3  -8  -5   98.39    9.60
  -3   8   5  101.99    8.60
   2  -8  -5    1.70    3.40
  -2   8   5    1.30    2.70
   1  -8  -5   -0.50    2.90
  -1   8   5   -1.10    2.70
   0  -8  -5    0.10    1.10
   0  -8  -5    0.40    3.20
   0   8   5    1.20    3.20
  -1  -8  -5   42.30    7.10
   1   8   5   69.29    8.00
  -2  -8  -5  141.49   12.60
   2   8   5  156.48   12.90
  -3  -8  -5   42.00    6.80
   3   8   5   19.20    5.20
   4   8   5    5.20    4.20
   5   8   5   10.10    4.70
   6   8   5   12.50    5.20
   7   8   5   15.40    6.30
   9  -9  -5   -3.00    5.40
  -9   9   5   -4.30    5.40
   8  -9  -5   14.30    5.90
  -8   9   5    0.70    4.80
   7  -9  -5    0.70    4.40
  -7   9   5   -1.70    4.10
   6  -9  -5   15.90    5.40
  -6   9   5   10.80    4.50
   5  -9  -5   11.50    5.00
  -5   9   5   22.20    4.80
   4  -9  -5   41.90    6.60
   4  -9  -5   32.30    7.30
   3  -9  -5    1.10    3.70
   3  -9  -5   -0.40    3.40
  -3   9   5    1.70    2.90
   2  -9  -5   14.90    5.10
   2  -9  -5    6.40    3.90
  -2   9   5   15.00    4.20
   1  -9  -5   67.79    8.20
  -1   9   5   62.09    7.70
   0  -9  -5   50.59    7.40
   0   9   5   57.99    7.10
  -1  -9  -5   24.00    5.50
   1   9   5   10.60    4.70
  -2  -9  -5   75.99    9.40
   2   9   5   84.69   10.00
  -3  -9  -5   21.30    5.90
   3   9   5   11.10    5.20
   4   9   5   -0.50    4.20
   5   9   5   18.10    6.30
   6   9   5    4.50    5.20
   8 -10  -5   10.40    5.90
  -8  10   5    3.00    5.10
   7 -10  -5   14.10    5.80
  -7  10   5   15.90    5.70
   6 -10  -5    4.00    4.60
  -6  10   5    6.70    4.10
   5 -10  -5   39.80    7.10
   4 -10  -5   26.40    5.90
   3 -10  -5  136.19   12.20
  -3  10   5  115.99   10.60
   2 -10  -5   -0.90    3.80
  -2  10   5   -4.00    3.10
   1 -10  -5    6.10    4.40
  -1  10   5    3.40    3.70
   0 -10  -5   22.20    5.80
   0  10   5   15.00    4.90
  -1 -10  -5   88.99   10.50
   1  10   5   90.69   10.40
  -2 -10  -5    1.10    3.90
   2  10   5    1.80    4.20
  -3 -10  -5    1.70    4.20
   3  10   5   -2.80    3.70
   4  10   5   57.29    9.10
   5  10   5   52.69    9.00
   6  10   5   20.30    7.10
   8 -11  -5   -8.30    4.50
  -8  11   5   -6.30    4.80
   7 -11  -5   -5.60    4.30
  -7  11   5   17.90    5.50
   6 -11  -5    2.20    4.90
  -6  11   5   15.60    4.80
   5 -11  -5    8.60    5.00
   4 -11  -5    5.10    4.90
   3 -11  -5    1.80    4.30
  -3  11   5    5.70    3.90
   2 -11  -5   16.60    5.40
  -2  11   5   24.60    5.30
   1 -11  -5   46.20    7.40
  -1  11   5   43.50    6.90
   0 -11  -5   55.29    8.10
   0  11   5   60.89    8.60
  -1 -11  -5   12.80    5.20
   1  11   5   22.70    5.70
  -2 -11  -5   14.10    5.50
   2  11   5   22.30    6.40
  -3 -11  -5   43.80    8.20
   3  11   5   52.19    8.80
   4  11   5   15.30    6.10
   5  11   5   15.40    6.40
   7 -12  -5    1.10    5.50
   6 -12  -5   -1.30    4.70
   5 -12  -5   23.60    6.90
   4 -12  -5   39.70    7.70
   3 -12  -5   60.59    9.10
  -3  12   5   53.19    8.70
   2 -12  -5    4.50    4.50
  -2  12   5   -2.60    3.90
   1 -12  -5   75.59   10.30
  -1  12   5   92.09   10.80
   0 -12  -5   56.99    8.80
   0  12   5   48.80    7.80
  -1 -12  -5   -5.10    3.60
   1  12   5    2.50    4.70
  -2 -12  -5    4.20    4.80
   2  12   5    8.70    5.10
  -3 -12  -5   -1.90    4.30
   3  12   5   -3.40    5.10
   4  12   5    0.20    5.70
   6 -13  -5    2.20    5.50
   5 -13  -5    9.90    6.30
   4 -13  -5   -2.10    5.40
   3 -13  -5    8.90    5.50
   2 -13  -5    1.20    5.20
  -2  13   5    3.60    4.50
   1 -13  -5    4.40    5.00
  -1  13   5    1.50    4.60
   0 -13  -5    9.80    5.80
   0  13   5    0.90    4.90
  -1 -13  -5    8.40    5.30
   1  13   5   15.50    5.50
  -2 -13  -5    5.50    5.40
   2  13   5    4.20    5.20
  -3 -13  -5   14.50    6.10
   3  13   5   -0.80    5.30
   5 -14  -5   10.80    6.30
   4 -14  -5   -0.20    5.30
   3 -14  -5    8.00    5.60
   2 -14  -5   21.70    6.80
   1 -14  -5   26.80    7.00
  -1  14   5   22.90    6.40
   0 -14  -5    7.10    5.80
   0  14   5    4.40    5.80
  -1 -14  -5   -0.40    5.10
   1  14   5    2.80    5.60
  -2 -14  -5   -2.00    5.50
   2  14   5    0.20    4.90
   4 -15  -5   -3.30    5.90
   3 -15  -5   -6.60    5.70
   2 -15  -5    6.20    6.60
   1 -15  -5   -3.10    5.00
   0 -15  -5    0.20    4.90
   0  15   5   -3.30    4.80
   0  17  -6    5.30    6.30
   2  16  -6   54.09    9.40
   1  16  -6   62.49    9.70
   0  16  -6   13.30    6.40
  -2  16  -6   29.20    8.30
  -3  16  -6    8.10    6.50
  -4  16  -6    7.00    6.40
   4 -16   6    5.10    5.10
   4 -16   6    0.60    5.30
   3  15  -6  101.19   11.80
   2  15  -6    7.90    5.20
   1  15  -6   23.70    6.70
   0  15  -6    6.70    4.90
  -1  15  -6    5.00    6.00
  -2  15  -6    6.80    5.50
   2 -15   6    9.30    4.10
  -3  15  -6   12.90    6.00
   3 -15   6    0.30    4.70
   3 -15   6    3.50    4.00
  -4  15  -6   14.90    7.20
   4 -15   6   17.20    5.30
   4 -15   6   12.60    6.20
  -5  15  -6   27.90    7.90
   5 -15   6   26.80    6.40
   5 -15   6   31.50    7.80
   4  14  -6   -2.50    4.00
   3  14  -6   12.60    5.10
   2  14  -6   39.50    7.10
   1  14  -6   26.60    5.80
   0  14  -6  162.08   14.70
   0  14  -6  165.18   15.30
   0 -14   6  162.88   12.00
  -1  14  -6   74.69   10.40
   1 -14   6   87.29    8.30
  -2  14  -6   62.69   10.20
   2 -14   6   85.69    8.60
   2 -14   6   92.99   10.10
  -3  14  -6   86.69   11.70
   3 -14   6   99.99    9.70
   3 -14   6   95.19   11.00
  -4  14  -6   39.20    8.30
   4 -14   6   25.60    6.50
   4 -14   6   31.50    6.00
  -5  14  -6   19.60    7.70
   5 -14   6   25.40    6.00
   5 -14   6   12.60    6.50
   6 -14   6    0.20    5.20
   6 -14   6   13.60    7.00
   5  13  -6   49.60    7.70
   4  13  -6   55.89    7.80
   3  13  -6    6.20    4.00
   2  13  -6   18.00    5.20
   1  13  -6  233.28   18.80
  -1 -13   6  257.97   16.70
   0  13  -6   77.79    9.90
   0  13  -6   85.89    9.90
   0 -13   6   78.89    7.10
  -1  13  -6   22.20    6.40
   1 -13   6   28.70    4.30
   1 -13   6   25.90    5.40
  -2  13  -6   12.30    5.40
   2 -13   6   11.20    4.90
   2 -13   6   20.90    4.20
  -3  13  -6    4.50    4.80
   3 -13   6    3.00    4.40
   3 -13   6    2.80    3.40
  -4  13  -6    6.20    5.80
   4 -13   6    5.30    5.00
   4 -13   6    4.60    4.30
  -5  13  -6   20.50    7.20
   5 -13   6    9.40    5.20
   5 -13   6   20.00    5.60
   6 -13   6    3.90    6.20
   6 -13   6    6.20    5.40
   7 -13   6    4.60    6.30
   7 -13   6   -0.60    5.30
   6  12  -6   -1.40    3.80
   5  12  -6   38.30    6.50
   4  12  -6    0.00    3.30
   3  12  -6   -1.20    3.30
   2  12  -6   21.90    5.20
   1  12  -6   48.60    6.00
   1  12  -6   46.30    7.00
   1  12  -6   42.80    7.50
  -1 -12   6   52.09    5.10
   0  12  -6   25.90    5.50
   0  12  -6   27.40    6.20
   0 -12   6   24.50    4.90
   0 -12   6   27.00    3.80
  -1  12  -6    4.60    4.40
   1 -12   6    4.20    3.70
   1 -12   6    5.80    2.80
  -2  12  -6   41.00    7.00
   2 -12   6   33.90    4.80
   2 -12   6   37.50    6.40
  -3  12  -6   62.29    8.80
   3 -12   6   49.70    6.50
   3 -12   6   46.30    7.20
  -4  12  -6  169.68   15.50
   4 -12   6  168.08   15.00
   4 -12   6  186.68   14.00
  -5  12  -6  127.39   14.60
   5 -12   6  175.38   14.30
   5 -12   6  147.39   13.00
  -6  12  -6   25.10    7.30
   6 -12   6   28.50    7.40
   7 -12   6    4.10    5.70
   6  11  -6    1.30    3.90
   5  11  -6   45.70    6.80
   4  11  -6   -0.50    3.10
   3  11  -6   40.00    6.00
   2  11  -6  185.98   15.10
   2  11  -6  178.98   14.20
   1  11  -6   37.00    5.10
   1  11  -6   24.10    5.20
   1  11  -6   36.20    6.10
  -1 -11   6   36.70    3.90
  -1 -11   6   32.80    4.70
   0  11  -6    0.10    3.50
   0  11  -6    3.80    4.10
   0 -11   6    2.00    1.90
   0 -11   6   -0.80    2.80
  -1  11  -6   63.29    8.40
   1 -11   6   52.39    6.80
   1 -11   6   60.59    5.80
  -2  11  -6    0.20    3.80
   2 -11   6    2.70    3.60
   2 -11   6    1.10    2.50
  -3  11  -6   -1.60    3.70
   3 -11   6    2.80    3.70
   3 -11   6    4.20    3.00
  -4  11  -6    3.60    4.50
   4 -11   6    9.10    3.80
   4 -11   6    9.30    4.50
  -5  11  -6   19.70    6.70
   5 -11   6   19.50    5.90
  -6  11  -6   15.10    6.40
   6 -11   6    7.20    5.60
   7 -11   6   11.40    5.80
   8 -11   6   -2.10    5.60
   7  10  -6   -3.10    3.40
   6  10  -6   30.90    5.80
   5  10  -6   93.09    9.50
   4  10  -6  204.88   15.20
   3  10  -6  155.28   12.30
   2  10  -6   38.40    5.60
   2  10  -6   33.50    5.90
  -2 -10   6   38.50    4.30
   1  10  -6   17.30    4.60
   1  10  -6   30.00    4.90
   1  10  -6   20.30    4.10
  -1 -10   6   24.00    3.80
  -1 -10   6   25.40    2.90
   0  10  -6    5.30    3.40
   0  10  -6   -2.00    3.40
   0 -10   6    0.50    2.50
   0 -10   6    0.40    1.50
  -1  10  -6   43.00    6.30
   1 -10   6   27.30    4.90
   1 -10   6   35.90    4.10
  -2  10  -6   41.80    6.90
   2 -10   6   28.30    4.10
   2 -10   6   31.60    5.40
  -3  10  -6   30.60    6.10
   3 -10   6   25.90    4.50
   3 -10   6   29.30    5.40
  -4  10  -6   37.50    7.40
   4 -10   6   60.49    7.70
  -5  10  -6   -1.90    4.30
   5 -10   6    0.40    4.30
  -6  10  -6   33.10    7.30
   6 -10   6   32.80    6.50
   7 -10   6   85.99   11.10
   8 -10   6    8.60    5.80
   7   9  -6   34.80    5.90
   6   9  -6    7.60    3.50
   5   9  -6    8.70    3.60
   4   9  -6    3.90    2.90
   3   9  -6   94.69    8.30
   3   9  -6   89.49    7.10
   3   9  -6   92.19    8.90
   2   9  -6  126.49   10.50
   2   9  -6  102.89    9.40
   2   9  -6  117.29   10.10
   2   9  -6  117.19    7.80
  -2  -9   6  114.09    8.20
   1   9  -6  243.98   17.50
   1   9  -6  281.77   17.40
  -1  -9   6  224.98   15.00
   0   9  -6  264.97   20.30
   0   9  -6  301.67   20.90
   0  -9   6  324.07   18.90
   0  -9   6  296.27   19.90
  -1   9  -6  289.57   21.30
   1  -9   6  306.87   19.40
   1  -9   6  323.17   20.80
  -2   9  -6  459.65   30.30
   2  -9   6  443.76   29.40
   2  -9   6  448.06   28.40
  -3   9  -6  470.15   31.30
   3  -9   6  454.45   30.60
  -4   9  -6   35.00    6.50
   4  -9   6   27.40    5.80
  -5   9  -6    5.40    4.40
   5  -9   6    3.80    4.30
  -6   9  -6    4.00    4.70
   6  -9   6   12.60    5.40
   7  -9   6    5.50    5.40
   8  -9   6   10.30    5.90
   8   8  -6   10.50    4.20
   7   8  -6   95.39    9.20
   6   8  -6  170.68   12.90
   5   8  -6  180.48   13.20
   4   8  -6  288.47   19.30
   3   8  -6   42.70    3.90
   3   8  -6   45.70    5.20
   3   8  -6   42.40    5.60
   2   8  -6  303.67   21.70
   2   8  -6  329.07   19.90
   2   8  -6  329.17   21.90
   2   8  -6  345.17   21.50
  -2  -8   6  320.77   20.10
   1   8  -6 1312.77   75.99
   1   8  -6 1174.28   76.09
   0   8  -6   12.00    3.90
   0   8  -6   15.00    3.50
   0  -8   6   12.70    3.10
   0  -8   6   13.10    1.90
  -1   8  -6   -0.40    3.20
   1  -8   6    1.40    1.50
   1  -8   6    3.90    2.60
  -2   8  -6   38.90    6.20
   2  -8   6   44.10    5.80
  -3   8  -6    2.90    3.60
   3  -8   6   -2.80    3.00
  -4   8  -6    1.70    3.50
   4  -8   6    1.60    3.20
  -5   8  -6    8.20    4.30
   5  -8   6    9.90    4.20
  -6   8  -6   17.50    5.50
   6  -8   6   27.10    6.10
   7  -8   6   15.20    5.70
   8  -8   6   25.70    7.00
   9  -8   6   -0.80    5.60
   8   7  -6    4.60    3.40
  -8  -7   6   -7.50    4.70
   7   7  -6    3.90    3.00
   6   7  -6   37.90    4.80
   5   7  -6   52.09    5.50
   4   7  -6   -1.40    1.60
   4   7  -6    0.60    2.10
   3   7  -6   12.50    2.10
   3   7  -6   14.00    2.90
   3   7  -6   12.00    3.10
   2   7  -6   66.49    7.20
   2   7  -6   69.49    4.60
   2   7  -6   75.29    7.00
   2   7  -6   70.79    6.20
  -2  -7   6   71.09    4.70
   1   7  -6  352.66   22.20
   1   7  -6  336.47   22.40
  -1  -7   6  333.47   21.30
   0   7  -6   16.90    3.40
   0   7  -6   14.30    3.50
   0  -7   6   18.40    2.00
   0  -7   6   22.40    3.30
  -1   7  -6   77.99    8.10
   1  -7   6   77.89    6.90
   1  -7   6   77.29    5.80
  -2   7  -6  306.97   23.30
   2  -7   6  382.16   22.90
  -3   7  -6  163.08   13.00
   3  -7   6  160.68   12.30
  -4   7  -6   35.20    6.10
   4  -7   6   56.29    6.80
  -5   7  -6   35.00    6.20
   5  -7   6   29.10    5.40
  -6   7  -6    2.90    4.40
   6  -7   6    2.30    4.10
  -7   7  -6   34.90    7.30
   7  -7   6   27.20    6.30
   8  -7   6    0.50    4.70
   9  -7   6    0.70    5.60
   9   6  -6   -1.60    3.10
  -9  -6   6    0.40    6.10
   8   6  -6   95.69    8.80
  -8  -6   6   95.49   12.50
   7   6  -6   24.00    3.90
  -7  -6   6    8.70    6.00
   6   6  -6   -0.80    2.00
   5   6  -6   10.90    2.50
   4   6  -6   21.70    3.10
   4   6  -6   24.90    3.30
   3   6  -6  333.77   21.60
   3   6  -6  384.86   22.60
   3   6  -6  339.67   22.20
   2   6  -6  267.37   18.60
   2   6  -6  270.07   18.00
   2   6  -6  255.67   17.70
  -2  -6   6  296.37   17.30
   1   6  -6  378.26   23.10
   1   6  -6  344.67   23.30
  -1  -6   6  363.36   22.40
   0   6  -6  219.68   16.40
   0  -6   6  254.07   15.80
   0  -6   6  245.08   14.70
  -1   6  -6  273.47   19.70
   1  -6   6  315.37   19.40
  -2   6  -6   10.00    3.50
   2  -6   6   17.20    3.30
  -3   6  -6   95.69    9.30
   3  -6   6  108.69    9.10
  -4   6  -6   86.69    8.80
   4  -6   6   67.09    7.70
  -5   6  -6    2.30    3.60
   5  -6   6   -1.00    3.00
  -6   6  -6   18.50    5.00
   6  -6   6   12.80    4.30
  -7   6  -6    4.80    5.10
   7  -6   6    4.00    4.50
   8  -6   6    2.90    4.90
   9  -6   6    2.40    5.40
   9   5  -6   43.70    5.90
  -9  -5   6   38.70    9.20
   8   5  -6  133.69   10.50
  -8  -5   6  140.99   14.90
   7   5  -6   82.59    7.20
  -7  -5   6   98.79   11.40
   6   5  -6    2.60    2.10
  -6  -5   6    5.50    4.30
   5   5  -6   79.19    6.10
   4   5  -6   56.59    4.80
   4   5  -6   46.30    4.30
   3   5  -6    3.70    1.30
   3   5  -6    6.20    1.80
   3   5  -6    5.80    2.10
   2   5  -6  394.66   23.70
   2   5  -6  400.96   24.70
   2   5  -6  338.27   23.30
   1   5  -6   13.40    2.40
   1   5  -6   10.50    2.40
   1   5  -6   12.90    2.80
  -1  -5   6   14.40    1.90
  -1  -5   6   12.00    2.30
   0   5  -6    9.60    2.40
   0   5  -6    3.80    2.60
   0  -5   6    4.00    0.90
   0  -5   6    3.50    2.10
   0  -5   6    4.40    1.90
  -1   5  -6   85.59    6.50
  -1   5  -6   86.69    7.20
   1  -5   6   52.19    5.80
   1  -5   6   66.59    6.50
  -2   5  -6  196.88   13.70
   2  -5   6  178.08   13.10
   2  -5   6  181.98   14.00
  -3   5  -6  379.36   24.80
   3  -5   6  355.46   24.10
  -4   5  -6   59.59    7.40
   4  -5   6   67.99    7.40
  -5   5  -6  193.98   14.10
   5  -5   6  151.98   13.10
  -6   5  -6   84.19    9.70
   6  -5   6   99.69   10.20
  -7   5  -6   47.70    8.00
   7  -5   6   51.09    7.80
   8  -5   6    0.70    4.60
   9  -5   6   -5.20    4.90
   9   4  -6    5.00    3.30
  -9  -4   6   10.00    6.80
   8   4  -6    6.30    2.80
  -8  -4   6    5.60    5.80
   7   4  -6    5.30    2.30
  -7  -4   6    5.20    4.80
   6   4  -6  146.59    9.80
  -6  -4   6  136.89   12.90
   5   4  -6  114.59    7.40
  -5  -4   6   95.59   10.70
   4   4  -6   28.40    2.60
   4   4  -6   28.90    3.10
   3   4  -6  715.33   43.50
   3   4  -6  693.33   41.40
   3   4  -6  694.93   41.40
   3   4  -6  655.73   41.70
   2   4  -6  570.54   34.60
   2   4  -6  587.44   34.90
   2   4  -6  556.94   34.20
   2   4  -6  582.04   36.20
   2   4  -6  560.54   34.60
   1   4  -6  704.23   42.80
   1   4  -6  693.63   42.70
   1   4  -6  723.13   43.00
  -1  -4   6  694.23   42.20
   0   4  -6  622.34   40.60
   0   4  -6  650.23   40.40
   0  -4   6  673.73   39.60
   0  -4   6  688.83   40.20
   0  -4   6  656.83   40.50
  -1   4  -6  585.44   33.20
  -1   4  -6  544.85   33.40
   1  -4   6  499.05   32.80
   1  -4   6  495.15   33.10
  -2   4  -6  647.74   38.90
   2  -4   6  557.74   38.20
   2  -4   6  646.64   38.80
  -3   4  -6  812.42   49.80
   3  -4   6  851.41   49.40
   3  -4   6  721.73   49.40
  -4   4  -6  133.29   11.70
   4  -4   6  157.08   11.70
  -5   4  -6   67.49    8.10
   5  -4   6   66.39    7.60
  -6   4  -6    5.90    4.20
   6  -4   6    8.00    4.10
  -7   4  -6    9.80    5.00
   7  -4   6   25.10    5.60
   8  -4   6    1.70    4.60
   9  -4   6   13.60    6.10
   9   3  -6    4.40    3.00
  -9  -3   6    6.90    6.60
   8   3  -6   61.79    6.00
  -8  -3   6   65.69   10.20
   7   3  -6  122.89    8.40
  -7  -3   6   97.29   12.10
   6   3  -6  192.08   12.40
  -6  -3   6  205.18   16.10
  -5  -3   6  181.88   14.80
   4   3  -6  168.78   10.60
   3   3  -6  214.78   13.50
   3   3  -6  227.08   15.70
   2   3  -6  172.78   10.70
   2   3  -6  168.48   12.50
   2   3  -6  164.98   10.60
   2   3  -6  174.48   10.70
   2   3  -6  165.48   11.00
   1   3  -6  292.17   19.10
   1   3  -6  315.57   18.60
   1   3  -6  292.37   19.40
  -1  -3   6  317.07   18.50
  -1  -3   6  311.17   18.50
   0   3  -6  168.38   10.90
   0  -3   6  148.69   10.50
   0  -3   6  163.48   10.20
  -1   3  -6    0.10    2.00
  -1   3  -6    3.50    2.40
   1  -3   6    2.50    1.50
   1  -3   6    4.50    2.10
  -2   3  -6   18.00    3.80
   2  -3   6   16.00    3.20
   2  -3   6   27.40    4.00
  -3   3  -6  126.19   11.20
   3  -3   6  137.69   11.00
   3  -3   6  166.28   11.10
  -4   3  -6   33.60    5.80
   4  -3   6   50.49    6.00
   4  -3   6   52.99    7.10
  -5   3  -6  192.48   15.60
   5  -3   6  213.38   15.40
  -6   3  -6   28.10    5.80
   6  -3   6   19.00    5.10
  -7   3  -6   19.10    5.70
   7  -3   6   37.90    6.60
   8  -3   6   54.59    8.50
   9  -3   6   49.10    8.80
   9   2  -6    4.60    3.20
  -9  -2   6   20.50    7.10
   8   2  -6    4.70    2.50
  -8  -2   6   -2.10    4.80
   7   2  -6   13.50    2.40
  -7  -2   6   12.60    5.10
   6   2  -6    2.40    1.20
  -6  -2   6   -0.70    3.60
   5   2  -6    0.80    0.90
  -5  -2   6    0.50    3.30
   3   2  -6   31.00    3.40
   3   2  -6   37.80    4.90
   2   2  -6 1269.67   79.39
   2   2  -6 1315.97   78.09
   2   2  -6 1332.77   77.69
   2   2  -6 1288.97   77.69
   1   2  -6 1092.29   66.09
   1   2  -6 1084.29   66.19
   1   2  -6 1157.38   66.49
  -1  -2   6 1081.89   65.99
   0   2  -6   16.50    2.70
   0   2  -6   22.10    3.40
   0   2  -6   22.20    2.50
   0  -2   6   28.00    2.90
   0  -2   6   22.10    2.60
  -1   2  -6   60.99    5.60
  -1   2  -6   60.89    5.80
   1  -2   6   63.89    5.40
   1  -2   6   52.19    4.80
  -2   2  -6    9.30    3.20
   2  -2   6    6.20    2.50
   2  -2   6   16.70    2.90
  -3   2  -6  436.26   28.00
   3  -2   6  412.86   27.30
  -4   2  -6  179.38   14.90
   4  -2   6  221.68   14.80
  -5   2  -6   24.20    5.40
   5  -2   6   24.60    4.80
  -6   2  -6   -5.60    3.70
   6  -2   6    1.40    3.60
  -7   2  -6   -1.30    3.80
   7  -2   6    0.80    4.00
   8  -2   6   18.50    5.90
   9  -2   6   -0.80    5.20
  10   1  -6    0.60    3.40
 -10  -1   6  -11.00    6.60
   9   1  -6   -3.90    2.60
  -9  -1   6    4.60    5.50
   8   1  -6    1.80    2.20
  -8  -1   6    2.60    4.80
   7   1  -6    3.50    2.00
   7   1  -6   -0.30    1.70
  -7  -1   6   -3.00    3.70
   6   1  -6   15.40    2.30
  -6  -1   6   14.20    4.90
   5   1  -6  282.77   17.20
  -5  -1   6  286.27   20.50
  -4  -1   6    4.70    3.30
   3   1  -6   27.30    4.20
   3   1  -6   22.30    3.00
   2   1  -6    9.10    2.90
   2   1  -6   10.40    1.90
   2   1  -6    8.70    1.20
   1   1  -6  110.59    7.20
   1   1  -6  107.59    7.10
  -1  -1   6   99.59    6.50
  -1  -1   6   98.69    7.10
  -1  -1   6   99.29    6.40
   0   1  -6   43.00    3.90
   0   1  -6   41.40    4.10
   0  -1   6   48.60    4.00
   0  -1   6   35.60    3.80
  -1   1  -6   60.39    5.30
  -1   1  -6   58.89    6.00
   1  -1   6   49.00    4.90
   1  -1   6   68.19    5.50
  -2   1  -6   -1.90    2.40
   2  -1   6    5.00    2.50
  -3   1  -6   10.00    3.50
   3  -1   6    5.70    2.70
  -4   1  -6    6.20    3.60
   4  -1   6    7.00    3.50
  -5   1  -6   62.69    7.50
   5  -1   6   51.09    6.60
  -6   1  -6   49.30    7.20
   6  -1   6   33.20    5.80
   7  -1   6   51.69    8.00
   8  -1   6   -0.70    4.00
   9  -1   6   -1.40    5.00
  10   0  -6    8.20    3.90
 -10   0   6    5.70    6.60
   9   0  -6   11.60    3.50
  -9   0   6   18.90    7.40
   8   0  -6   24.40    3.70
  -8   0   6   22.50    6.80
   7   0  -6   30.70    3.90
  -7   0   6   38.30    7.20
   6   0  -6   29.60    3.20
  -6   0   6   31.30    6.40
   5   0  -6  200.88   12.60
  -5   0   6  204.98   15.70
  -4   0   6   14.20    4.40
   3   0  -6   57.49    6.30
   3   0  -6   52.39    5.10
   2   0  -6   14.60    1.90
   2   0  -6   15.00    2.50
   2   0  -6   12.40    3.00
   1   0  -6   23.50    3.20
   1   0  -6   24.60    2.90
  -1   0   6   29.10    3.30
  -1   0   6   30.30    2.60
   0   0  -6  141.59   10.10
   0   0  -6  163.68   10.30
   0   0   6  144.79   10.20
   0   0   6  142.59   10.00
  -1   0  -6  706.23   41.20
  -1   0  -6  637.44   41.10
   1   0   6  711.13   41.20
   1   0   6  619.84   41.00
   2   0   6   12.30    3.10
  -3   0  -6  266.67   19.10
   3   0   6  289.97   19.00
  -4   0  -6   43.50    6.10
   4   0   6   45.70    5.80
  -5   0  -6   21.20    5.20
   5   0   6   12.40    4.00
  -6   0  -6  119.89   10.70
   6   0   6   99.39   10.60
   7   0   6   94.39   10.30
   8   0   6    7.50    5.20
   9   0   6   -0.90    5.10
  10  -1  -6    2.60    3.50
 -10   1   6   -4.50    5.70
   9  -1  -6    3.50    2.90
  -9   1   6   -1.60    5.60
   8  -1  -6    8.30    2.70
  -8   1   6    3.20    5.50
   7  -1  -6   38.70    4.40
  -7   1   6   38.90    7.40
   6  -1  -6   17.90    2.80
  -6   1   6   15.60    5.30
   5  -1  -6  125.09    8.60
  -5   1   6  138.59   11.50
   4  -1  -6  375.76   24.90
  -4   1   6  399.46   26.10
   3  -1  -6 1439.46   87.99
   3  -1  -6 1436.26   88.59
   3  -1  -6 1485.95   86.89
   2  -1  -6  139.29   10.70
   2  -1  -6  138.09    9.60
   2  -1  -6  149.09   10.30
  -2   1   6  157.98   10.30
   1  -1  -6  385.46   24.10
   1  -1  -6  393.76   23.70
  -1   1   6  370.76   23.90
  -1   1   6  368.86   23.40
   0  -1  -6  879.11   51.29
   0  -1  -6  830.92   51.39
   0   1   6  826.62   51.39
   0   1   6  826.22   51.09
  -1  -1  -6  749.73   49.00
   1   1   6  848.22   49.10
   2   1   6  173.08   12.30
  -3  -1  -6  104.19    9.00
   3   1   6   96.89    8.60
  -4  -1  -6   36.00    5.60
   4   1   6   35.00    5.10
  -5  -1  -6  109.69   10.90
   5   1   6  101.69    9.60
  -6  -1  -6    8.80    4.20
   6   1   6    7.40    4.30
   7   1   6   13.60    4.90
   8   1   6   -0.40    4.50
  10  -2  -6    6.40    3.70
 -10   2   6    2.40    6.20
   9  -2  -6   12.20    3.70
  -9   2   6    3.60    5.70
  -8   2   6   44.50    8.60
   7  -2  -6  255.47   17.10
  -7   2   6  256.47   20.10
   6  -2  -6   54.89    5.20
  -6   2   6   51.39    7.60
   5  -2  -6   12.90    3.80
   5  -2  -6   21.90    2.80
  -5   2   6   13.30    4.30
   4  -2  -6   23.90    4.20
   4  -2  -6   25.30    2.80
  -4   2   6   30.10    5.00
   3  -2  -6  623.34   39.20
   3  -2  -6  621.84   37.80
   3  -2  -6  623.94   38.90
   2  -2  -6   93.69    7.00
   2  -2  -6  104.39    8.00
   2  -2  -6   83.89    7.50
  -2   2   6  102.29    8.20
   1  -2  -6   29.90    3.40
   1  -2  -6   21.60    3.70
  -1   2   6   19.10    2.70
  -1   2   6   32.10    4.00
   0  -2  -6  337.07   19.90
   0  -2  -6  306.27   20.10
   0   2   6  280.87   19.60
  -1  -2  -6   -1.00    2.10
   1   2   6    3.30    2.10
  -2  -2  -6   78.19    7.50
   2   2   6   94.69    7.90
   3   2   6  338.37   22.60
  -4  -2  -6   26.80    5.40
   4   2   6   26.00    4.70
  -5  -2  -6   44.50    6.70
   5   2   6   40.20    6.10
  -6  -2  -6  200.08   17.10
   6   2   6  239.88   17.20
   7   2   6   28.20    6.10
   8   2   6   -4.10    4.20
  10  -3  -6    4.40    3.90
 -10   3   6    1.60    6.00
   9  -3  -6    9.60    3.80
  -9   3   6    4.90    6.30
  -8   3   6    5.60    5.70
  -7   3   6   82.99   10.20
   6  -3  -6    2.50    3.10
   6  -3  -6    5.60    2.40
  -6   3   6   -0.50    3.50
   5  -3  -6  134.59   10.20
   5  -3  -6  152.68   10.00
   5  -3  -6  145.99   11.40
  -5   3   6  141.39   12.40
   4  -3  -6  174.18   12.00
   4  -3  -6  198.18   13.50
  -4   3   6  177.58   13.90
   3  -3  -6  386.26   25.40
   3  -3  -6  418.46   26.60
   3  -3  -6  428.16   26.50
   2  -3  -6   33.00    3.90
   2  -3  -6   39.00    4.80
   2  -3  -6   32.30    4.20
  -2   3   6   36.90    3.40
   1  -3  -6  403.36   26.60
   1  -3  -6  417.26   26.20
  -1   3   6  420.16   26.00
   0  -3  -6  119.39    9.30
   0  -3  -6  121.99    9.10
   0   3   6  111.69    8.90
  -1  -3  -6    0.60    2.50
   1   3   6    0.30    2.00
  -2  -3  -6  250.77   17.20
   2   3   6  240.68   16.90
   3   3   6  214.58   15.70
   4   3   6   39.10    5.90
  -5  -3  -6   10.70    4.60
   5   3   6   10.30    3.80
  -6  -3  -6   37.00    6.90
   6   3   6   30.60    6.10
   7   3   6    6.70    4.70
   8   3   6    6.80    5.00
  10  -4  -6   -1.80    3.50
 -10   4   6    0.60    6.20
  -9   4   6   38.80    8.70
  -8   4   6    5.20    5.00
   7  -4  -6   27.80    5.80
  -7   4   6   49.60    8.00
   6  -4  -6    3.70    2.20
   6  -4  -6    3.00    2.60
   6  -4  -6   -1.60    3.00
  -6   4   6    2.80    3.80
   5  -4  -6  122.59    9.00
   5  -4  -6  126.69    9.30
   5  -4  -6  106.89   10.00
  -5   4   6  115.29   11.00
   4  -4  -6  310.47   20.60
   4  -4  -6  338.17   22.00
   3  -4  -6  145.89   10.20
   3  -4  -6  141.49   10.90
   3  -4  -6  141.29   11.10
   2  -4  -6  164.68   12.60
   2  -4  -6  169.88   12.10
   2  -4  -6  176.98   12.10
   1  -4  -6    4.70    2.90
   1  -4  -6    6.40    2.40
  -1   4   6    2.80    2.10
   0  -4  -6   27.00    4.50
   0   4   6   32.50    4.40
  -1  -4  -6    8.70    3.20
   1   4   6    9.00    3.00
  -2  -4  -6   -1.70    2.70
   2   4   6    8.70    3.30
   3   4   6    4.60    3.10
   4   4   6    1.10    3.10
  -5  -4  -6    1.90    3.70
   5   4   6   -3.60    3.60
  -6  -4  -6    9.20    6.00
   6   4   6   19.70    5.50
   7   4   6    2.10    4.70
   8   4   6   24.90    6.90
   9  -5  -6   13.60    6.20
  -9   5   6   10.30    6.70
   8  -5  -6   39.50    7.30
  -8   5   6   44.30    8.70
   7  -5  -6    1.10    3.70
  -7   5   6   -0.20    4.50
   6  -5  -6   21.30    5.20
   6  -5  -6   24.80    4.40
  -6   5   6   21.20    5.60
   5  -5  -6    2.00    2.60
   5  -5  -6   -1.80    2.90
   5  -5  -6    1.40    2.30
  -5   5   6   -4.40    2.90
   4  -5  -6    4.80    2.30
   4  -5  -6    6.80    3.40
   3  -5  -6   13.20    3.10
   3  -5  -6   14.50    3.20
   3  -5  -6    8.40    3.30
   2  -5  -6    2.40    2.00
   2  -5  -6    8.80    3.30
   2  -5  -6    4.80    2.60
  -2   5   6   -2.70    1.80
   1  -5  -6  251.07   16.90
  -1   5   6  227.38   16.10
   0  -5  -6  241.58   17.70
   0   5   6  261.17   17.50
  -1  -5  -6  211.08   15.50
   1   5   6  209.58   15.20
  -2  -5  -6  179.48   13.40
   2   5   6  164.88   13.10
   3   5   6  102.89   10.20
   4   5   6  147.69   12.60
   5   5   6   77.29    9.30
   6   5   6   11.30    4.90
   7   5   6   23.60    6.30
   9  -6  -6    2.90    5.20
  -9   6   6   -7.40    5.50
   8  -6  -6   -1.20    4.20
  -8   6   6   -1.60    4.50
   7  -6  -6   45.40    7.50
  -7   6   6   47.30    7.80
   6  -6  -6   13.70    4.60
  -6   6   6   21.30    5.60
   5  -6  -6   97.79   10.00
   5  -6  -6   92.79    8.60
  -5   6   6   97.79   10.20
   4  -6  -6   27.70    4.30
   4  -6  -6   27.90    4.60
   4  -6  -6   29.70    5.20
   3  -6  -6  336.27   22.00
   3  -6  -6  322.87   22.70
   2  -6  -6  227.28   17.00
   2  -6  -6  231.48   15.70
  -2   6   6  243.38   16.00
   1  -6  -6   18.70    4.30
   1  -6  -6   25.20    3.40
  -1   6   6   26.30    4.10
   0  -6  -6  305.97   21.20
   0   6   6  307.27   20.90
  -1  -6  -6  414.96   27.70
   1   6   6  415.06   27.50
  -2  -6  -6    5.90    3.90
   2   6   6   -2.10    3.10
  -3  -6  -6    0.80    3.30
   3   6   6   -0.30    3.20
   4   6   6   14.90    4.90
   5   6   6    2.40    4.10
   6   6   6    0.80    4.30
   7   6   6   -2.60    4.70
   9  -7  -6    4.60    5.60
  -9   7   6    2.00    5.60
   8  -7  -6    9.40    5.80
  -8   7   6   13.40    6.00
   7  -7  -6   23.00    6.10
  -7   7   6   17.50    5.90
   6  -7  -6   87.29   10.50
  -6   7   6  116.69   11.30
   5  -7  -6   12.10    4.80
  -5   7   6    9.80    3.90
   4  -7  -6   42.40    5.90
   4  -7  -6   51.89    7.00
   4  -7  -6   59.59    6.80
   3  -7  -6   28.70    5.30
  -3   7   6   22.50    3.60
   2  -7  -6   18.80    4.70
   2  -7  -6   19.10    3.00
  -2   7   6   17.10    3.80
   1  -7  -6   51.89    7.00
   1  -7  -6   50.19    4.70
  -1   7   6   55.49    6.40
   0  -7  -6   39.30    6.30
   0   7   6   39.80    6.00
  -1  -7  -6   52.29    7.00
   1   7   6   48.10    6.50
  -2  -7  -6   35.30    6.10
   2   7   6   38.80    5.90
  -3  -7  -6  249.97   19.60
   3   7   6  278.67   19.70
   4   7   6   63.49    8.70
   5   7   6    7.50    5.00
   6   7   6   16.50    6.00
   7   7   6   -0.20    5.10
   9  -8  -6    3.50    5.30
  -9   8   6   -2.30    5.70
   8  -8  -6   -2.90    4.80
  -8   8   6   -3.90    4.80
   7  -8  -6    6.40    5.10
  -7   8   6    5.80    4.90
   6  -8  -6    8.80    4.90
  -6   8   6   -0.60    3.70
   5  -8  -6   13.00    4.80
   4  -8  -6    0.40    3.60
   4  -8  -6    1.40    3.50
   3  -8  -6   56.19    7.20
   3  -8  -6   45.90    7.10
  -3   8   6   55.59    6.20
   2  -8  -6    0.70    3.60
  -2   8   6   -0.80    2.80
   1  -8  -6  125.59    8.70
   1  -8  -6  119.69   11.10
  -1   8   6  127.69   10.70
   0  -8  -6  103.19    7.40
   0  -8  -6   97.99   10.40
   0   8   6  115.49   10.70
  -1  -8  -6    4.30    3.70
   1   8   6   -5.10    3.10
  -2  -8  -6   -3.20    3.30
   2   8   6    2.10    3.50
  -3  -8  -6  111.69   11.50
   3   8   6   78.99    9.90
   4   8   6    2.80    3.80
   5   8   6    5.10    5.10
   6   8   6   -4.40    4.30
   8  -9  -6    8.70    5.70
  -8   9   6    0.00    5.20
   7  -9  -6   10.00    5.90
  -7   9   6   15.90    5.50
   6  -9  -6    4.60    4.70
  -6   9   6    4.50    4.20
   5  -9  -6    4.50    4.20
   4  -9  -6   38.00    7.00
   3  -9  -6    0.90    3.80
   3  -9  -6    5.50    4.40
  -3   9   6    7.60    3.20
   2  -9  -6    6.20    4.60
  -2   9   6   14.60    4.30
   1  -9  -6    3.20    3.70
  -1   9   6   -1.50    3.10
   0  -9  -6    1.10    4.10
   0  -9  -6    2.40    1.20
   0   9   6    4.20    3.40
  -1  -9  -6    0.20    3.90
   1   9   6   -2.90    3.30
  -2  -9  -6   -2.70    3.60
   2   9   6    6.50    4.50
  -3  -9  -6   20.60    5.80
   3   9   6   14.80    5.40
   4   9   6    7.40    5.10
   5   9   6   52.79    9.00
   6   9   6   13.30    6.20
   8 -10  -6   11.40    6.20
  -8  10   6   25.80    6.90
   7 -10  -6   12.80    5.70
  -7  10   6    0.60    4.50
   6 -10  -6   -0.30    4.30
   5 -10  -6    1.60    4.10
   4 -10  -6   12.10    5.10
   3 -10  -6    5.40    4.40
  -3  10   6    0.60    3.10
   2 -10  -6    9.00    4.80
  -2  10   6    4.40    3.80
   1 -10  -6   70.49    9.00
  -1  10   6   60.69    8.00
   0 -10  -6   30.50    6.60
   0  10   6   21.50    5.60
  -1 -10  -6   71.59    9.50
   1  10   6   78.79    9.70
  -2 -10  -6   47.80    8.00
   2  10   6   44.00    8.10
  -3 -10  -6   70.89   10.30
   3  10   6   65.79    9.70
   4  10   6   24.80    6.60
   5  10   6   -2.70    5.10
   7 -11  -6    9.10    5.60
   6 -11  -6   13.30    5.60
   5 -11  -6   31.60    7.50
   4 -11  -6   65.39    9.30
   3 -11  -6   52.09    8.30
   2 -11  -6   13.70    5.60
  -2  11   6   19.20    5.60
   1 -11  -6   -2.70    3.60
  -1  11   6   -4.10    3.80
   0 -11  -6   73.79    9.70
   0  11   6   76.29    9.50
  -1 -11  -6   18.20    5.80
   1  11   6   14.90    5.70
  -2 -11  -6    2.20    4.60
   2  11   6   -0.20    4.70
  -3 -11  -6   -1.00    4.90
   3  11   6    0.10    5.30
   4  11   6   -3.60    5.30
   7 -12  -6    2.50    6.40
   6 -12  -6    4.30    6.10
   5 -12  -6    0.70    5.00
   4 -12  -6   -3.60    4.50
   3 -12  -6    3.90    5.40
   2 -12  -6    0.90    5.00
  -2  12   6    3.00    4.40
   1 -12  -6   18.20    6.00
  -1  12   6   13.80    5.60
   0 -12  -6   19.00    6.40
   0  12   6   22.50    6.30
  -1 -12  -6   13.10    5.50
   1  12   6   12.20    5.00
  -2 -12  -6    4.40    5.30
   2  12   6   -0.90    4.90
  -3 -12  -6    8.80    6.20
   3  12   6    3.20    5.90
   4  12   6   -0.10    6.00
   6 -13  -6   -1.20    5.40
   5 -13  -6   10.30    7.00
   4 -13  -6   20.80    7.00
   3 -13  -6   -2.40    4.70
   2 -13  -6    5.40    6.00
   1 -13  -6   21.10    7.10
  -1  13   6   23.20    6.70
   0 -13  -6   28.30    7.30
   0  13   6   31.50    6.90
  -1 -13  -6    6.20    5.10
   1  13   6    6.60    5.50
  -2 -13  -6    3.60    5.40
   2  13   6    9.90    5.40
  -3 -13  -6   -1.40    5.90
   3  13   6    0.80    5.40
   5 -14  -6    9.40    7.00
   4 -14  -6   -7.10    5.30
   3 -14  -6   -1.20    5.20
   2 -14  -6    1.20    5.80
   1 -14  -6   -0.60    5.30
   0 -14  -6    8.90    5.90
   0  14   6    0.40    5.40
  -1 -14  -6   -6.30    5.20
   1  14   6    0.90    4.80
   3 -15  -6   -5.90    6.00
   2 -15  -6   29.60    8.70
   1 -15  -6   27.20    8.20
  -2  17  -7   24.80    9.00
   2  16  -7   13.90    6.00
   1  16  -7   -0.90    5.40
   0  16  -7   -6.60    4.20
  -1  16  -7    3.90    5.80
  -2  16  -7   10.50    6.60
  -3  16  -7   -3.10    5.40
  -4  16  -7   -0.30    6.80
   3  15  -7   19.30    6.20
   2  15  -7   42.50    7.70
   1  15  -7   25.30    6.70
   0  15  -7   38.90    8.40
   0  15  -7   41.60    7.90
  -1  15  -7   29.00    7.40
  -2  15  -7   10.00    6.00
  -3  15  -7   53.99    9.30
   3 -15   7   51.79    7.80
  -4  15  -7   24.60    8.20
   4 -15   7   27.00    6.00
   4 -15   7   23.90    7.10
  -5  15  -7   10.00    7.60
   5 -15   7    6.40    6.50
   5 -15   7    5.10    4.90
   4  14  -7   91.49   11.10
   3  14  -7   82.09   10.00
   2  14  -7   10.00    4.90
   1  14  -7   98.09   12.30
   1  14  -7  110.09   11.90
   0  14  -7  172.68   15.40
   0  14  -7  158.38   14.50
  -1  14  -7    2.50    5.00
  -2  14  -7   17.10    6.60
   2 -14   7   13.00    3.90
   2 -14   7   21.00    5.60
  -3  14  -7   18.20    6.40
   3 -14   7   12.90    4.40
   3 -14   7    9.20    5.20
  -4  14  -7    0.10    5.70
   4 -14   7    3.90    4.80
   4 -14   7    2.40    4.10
  -5  14  -7    4.70    6.60
   5 -14   7    5.20    4.80
   5 -14   7    3.00    5.20
   6 -14   7   15.70    7.30
   6 -14   7   18.50    6.30
   5  13  -7    0.70    4.10
   4  13  -7   -1.50    3.50
   3  13  -7   18.70    5.20
   2  13  -7    0.60    3.90
   1  13  -7   27.70    5.80
   1  13  -7   30.60    6.90
   0  13  -7  104.79   11.40
   0  13  -7  107.29   11.80
   0 -13   7  101.09    8.20
  -1  13  -7   85.99   10.40
   1 -13   7   62.59    8.10
   1 -13   7   71.69    6.80
  -2  13  -7   66.19    9.70
   2 -13   7   84.29    9.70
   2 -13   7   81.19    7.80
  -3  13  -7  140.79   14.60
   3 -13   7  150.38   13.80
   3 -13   7  126.49   11.10
  -4  13  -7    7.60    5.70
   4 -13   7   17.70    6.20
   4 -13   7   18.70    4.90
  -5  13  -7   31.00    8.60
   5 -13   7   47.50    8.40
   5 -13   7   27.00    6.20
  -6  13  -7   26.50   12.60
   6 -13   7   32.80    8.10
   6 -13   7   42.70    7.40
   7 -13   7    2.90    5.50
   6  12  -7   -4.00    3.50
   5  12  -7    8.50    4.30
   4  12  -7   45.70    6.90
   3  12  -7    2.70    3.60
   2  12  -7  164.98   14.50
   2  12  -7  165.28   13.90
   1  12  -7  194.88   15.50
   1  12  -7  182.98   14.90
   0  12  -7   43.90    7.40
   0  12  -7   46.50    7.20
   0 -12   7   43.20    4.40
   0 -12   7   38.10    5.80
  -1  12  -7   71.29    9.30
   1 -12   7   67.39    8.00
   1 -12   7   73.49    6.40
  -2  12  -7   52.99    8.40
   2 -12   7   71.19    8.60
   2 -12   7   80.09    6.90
  -3  12  -7    6.80    4.80
   3 -12   7    8.60    3.70
   3 -12   7   17.70    5.50
  -4  12  -7   -0.90    5.30
   4 -12   7    8.20    4.70
   4 -12   7    3.00    3.90
  -5  12  -7   -4.50    4.70
   5 -12   7    4.80    4.20
   5 -12   7   -2.90    4.40
  -6  12  -7   -1.70    5.20
[truncated: 1,630,410 more chars]
